# Supplementary material for: Antibodies against medically relevant arthropod-borne viruses in the ubiquitous African rodent Mastomys natalensis
Source: PLoS Negl Trop Dis. 2024 Sep 4;18(9):e0012233. doi: 10.1371/journal.pntd.0012233 (PMC11404846; doi:10.1371/journal.pntd.0012233)
Supplement: S1 Table — (XLSX) [file pntd.0012233.s005.xlsx]

## Sheet: CompleteData
ZIKV	DENV2	CHIKV	WNV	USUV	DENV1	YFV	RVFV	DENV3	TBEV	WSLV	CCHFV	DENV4	MAYV	ONNV	Dilution	Experiment	ID	UniqueID	Sample	Sample_type	Weight	Sex	Nr_Recap	Year	Month	Date	Description	BeadSet
276.5	876	1296.5	240.5	319.5	2543	207	3045.5	223	402	1194	2480	1411.5	330	NA	200	20230706	15	201915	Unknown	DBS	45.4	F	5	2019	7	2019-07-17	Wild Mastomys natalensis from Morogoro	1
788.5	1577	2248	698.5	674.5	6095.5	732.5	8242.5	556.5	729	1478	7267	8041	916.5	NA	200	20230707	15	201915	Unknown	DBS	42.8	F	5	2019	9	2019-09-10	Wild Mastomys natalensis from Morogoro	1
192	764.5	2711.5	106	654	2756.5	99	3446	236.5	300	1555.5	2272	721.5	991	3394.5	200	20231010	15	201915	Unknown	DBS	45.4	F	5	2019	7	2019-07-17	Wild Mastomys natalensis from Morogoro	2
566	1015	4538	353	989	6702	505	6444	401	468.5	1332.5	5140	2137.5	1262.5	7322	200	20231011	15	201915	Unknown	DBS	42.8	F	5	2019	9	2019-09-10	Wild Mastomys natalensis from Morogoro	2
175.5	763	2180	171	703	2532.5	118.5	3214.5	243.5	356	1458.5	2246	703	914	2959	200	20231018	15	201915	Unknown	DBS	45.4	F	5	2019	7	2019-07-17	Wild Mastomys natalensis from Morogoro	2
137.5	190	710	292.5	154.5	2700	144.5	326	135.5	275	406	387	598	196.5	NA	200	20230707	16	201916	Unknown	DBS	69	F	4	2019	9	2019-09-10	Wild Mastomys natalensis from Morogoro	1
30.5	142	122	43	130	284	45.5	123	26	49.5	155	145.5	149.5	134	301.5	200	20231010	16	201916	Unknown	DBS	33.3	F	4	2019	7	2019-07-17	Wild Mastomys natalensis from Morogoro	2
56.5	183	2461	111.5	226	1044	73.5	279	80	172	354.5	294.5	238.5	246	1188	200	20231011	16	201916	Unknown	DBS	69	F	4	2019	9	2019-09-10	Wild Mastomys natalensis from Morogoro	2
50.5	129	201	106.5	135	437	89	147	55	88	225	155	163	140	386	200	20231011	16	201916	Unknown	DBS	55.8	F	4	2019	8	2019-08-13	Wild Mastomys natalensis from Morogoro	2
243.5	264	476.5	215.5	195	1155	232.5	668.5	203.5	208.5	279	459.5	697	306	NA	200	20230705	18	201718	Unknown	DBS	50	F	8	2017	11	2017-11-07	Wild Mastomys natalensis from Morogoro	1
135.5	401	1302	577.5	659.5	912.5	276	1166	70	373	693.5	463.5	601.5	557.5	1188	200	20230914	18	201718	Unknown	DBS	52	F	8	2017	5	2017-05-22	Wild Mastomys natalensis from Morogoro	2
396	367	3107	696	543	3532	422	2331	169	367.5	520	2054	749	762	2343	200	20230919	18	201718	Unknown	DBS	62	F	8	2017	8	2017-08-08	Wild Mastomys natalensis from Morogoro	2
123	392	1778.5	417	495	2447	213.5	1263.5	272	253	492	412	618	597	1225.5	200	20230919	18	201718	Unknown	DBS	70	F	8	2017	6	2017-06-28	Wild Mastomys natalensis from Morogoro	2
126.5	278	1284	157	292.5	1571.5	138.5	1140	76.5	207.5	296.5	389	615	534	1672	200	20230920	18	201718	Unknown	DBS	52	F	8	2017	8	2017-08-23	Wild Mastomys natalensis from Morogoro	2
328.5	447.5	2114.5	414	438	2087.5	183	2155.5	119	238	394.5	544.5	953.5	753.5	1917.5	200	20231003	18	201718	Unknown	DBS	58	F	8	2017	9	2017-09-19	Wild Mastomys natalensis from Morogoro	2
414	504	2941	457	530	3273	277	2214.5	130	277	498.5	668	1036	700	2544	200	20231004	18	201718	Unknown	DBS	50	F	8	2017	10	2017-10-03	Wild Mastomys natalensis from Morogoro	2
583	655.5	4400	502	675	5263.5	317	3354.5	164	498	734	1059	1157.5	1058	3978	200	20231009	18	201718	Unknown	DBS	50	F	8	2017	10	2017-10-17	Wild Mastomys natalensis from Morogoro	2
107.5	462	767	145.5	458.5	1367	214	501	118	249.5	632	583	786.5	458	1532	200	20231011	18	201918	Unknown	DBS	45.2	F	2	2019	8	2019-08-13	Wild Mastomys natalensis from Morogoro	2
42.5	293.5	200.5	80.5	203.5	517	61	206	44.5	134	268.5	238.5	371.5	204	715	200	20231011	18	201918	Unknown	DBS	44.7	F	2	2019	8	2019-08-02	Wild Mastomys natalensis from Morogoro	2
42.5	86	101.5	63.5	34	487	39	49	42.5	66	53.5	66	95	65.5	NA	200	20230706	25	201925	Unknown	DBS	12.7	F	4	2019	7	2019-07-19	Wild Mastomys natalensis from Morogoro	1
204	650	1868	145.5	727	2327.5	210	1650	157.5	405.5	1413	1208	910.5	856	2534	200	20231010	25	201925	Unknown	DBS	72.6	F	4	2019	8	2019-08-01	Wild Mastomys natalensis from Morogoro	2
17	73.5	255.5	53.5	63.5	161	17.5	78	9	32	83	89	76	84	144	200	20231010	25	201925	Unknown	DBS	12.7	F	4	2019	7	2019-07-19	Wild Mastomys natalensis from Morogoro	2
228.5	421	76	43.5	81	153	44.5	100	37.5	52	85	85	532.5	60.5	212	200	20231011	25	201925	Unknown	DBS	47.7	F	4	2019	8	2019-08-14	Wild Mastomys natalensis from Morogoro	2
75	172	184	54	79.5	284	80	171	56.5	204.5	166	218.5	439	103	NA	200	20230707	28	201928	Unknown	DBS	29.7	F	6	2019	8	2019-08-28	Wild Mastomys natalensis from Morogoro	1
59	214	151	65	86.5	201	83.5	239.5	56.5	141	134	444	733	96.5	NA	200	20230707	28	201928	Unknown	DBS	39.5	F	6	2019	8	2019-08-13	Wild Mastomys natalensis from Morogoro	1
47	76.5	71	29.5	70.5	159	26.5	65	26	39	100.5	78	82.5	79	185	200	20231010	28	201928	Unknown	DBS	37.4	F	6	2019	7	2019-07-19	Wild Mastomys natalensis from Morogoro	2
39.5	114	227	73.5	103	404.5	61	225.5	48.5	87	141	198	179.5	114.5	598.5	200	20231011	28	201928	Unknown	DBS	39.5	F	6	2019	8	2019-08-13	Wild Mastomys natalensis from Morogoro	2
27	118	250	46.5	125	484	60	187	45	104	164.5	162	162.5	142	555	200	20231011	28	201928	Unknown	DBS	29.7	F	6	2019	8	2019-08-28	Wild Mastomys natalensis from Morogoro	2
7.5	45.5	180	50.5	52	334	41	122.5	15	43	106.5	66	57.5	64	207	200	20231011	28	201928	Unknown	DBS	56.3	F	6	2019	8	2019-08-01	Wild Mastomys natalensis from Morogoro	2
118.5	158.5	195.5	70	95	385	76.5	475	61	157	166	197.5	325	119.5	NA	200	20230706	35	201935	Unknown	DBS	52	F	1	2019	8	2019-08-02	Wild Mastomys natalensis from Morogoro	1
294	1079	1257.5	261.5	152	747	1161.5	945.5	167.5	240	249	458.5	2726.5	213.5	NA	200	20230707	37	201937	Unknown	DBS	55.2	M	2	2019	9	2019-09-25	Wild Mastomys natalensis from Morogoro	1
407.5	227	529	102	230.5	579	83	629	54.5	99.5	266.5	309	316.5	263	2042	200	20231011	37	201937	Unknown	DBS	53.4	M	2	2019	8	2019-08-02	Wild Mastomys natalensis from Morogoro	2
48	440	314	59	507.5	940.5	100	608	112	146	439	554	605	549.5	1286	200	20230914	38	201738	Unknown	DBS	68	M	2	2017	5	2017-05-12	Wild Mastomys natalensis from Morogoro	2
46	264	477	91	310	809	112	361	107	120	302.5	394	354.5	278	1839.5	200	20230919	38	201738	Unknown	DBS	66	M	2	2017	7	2017-07-01	Wild Mastomys natalensis from Morogoro	2
68.5	215	1718	90.5	208	635	80	637	80	133	281	397	932	231	794.5	200	20231011	45	201945	Unknown	DBS	57.7	M	2	2019	8	2019-08-03	Wild Mastomys natalensis from Morogoro	2
67.5	275	929	104.5	259	726	113	1139.5	62	285.5	389.5	515.5	376	263	1610	200	20231011	45	201945	Unknown	DBS	59.7	M	2	2019	8	2019-08-14	Wild Mastomys natalensis from Morogoro	2
445	839	887	516	345	1656.5	414.5	1360	352	602	689.5	1103.5	3392	583	NA	200	20230705	46	201546	Unknown	DBS	50	F	1	2015	9	2015-09-01	Wild Mastomys natalensis from Morogoro	1
51	347.5	266	167.5	374	706	88	450	47	171	414	498.5	601.5	432	1143	200	20230914	46	201746	Unknown	DBS	57	F	6	2017	5	2017-05-18	Wild Mastomys natalensis from Morogoro	2
112	213.5	5693	79	202	2534	143.5	1643	221	695	279	452	835	271	6493.5	200	20230920	46	201746	Unknown	DBS	50	F	6	2017	8	2017-08-22	Wild Mastomys natalensis from Morogoro	2
149.5	206	4564	105	212	2158.5	192.5	1799	337.5	761	344	447	674	324.5	4414	200	20230921	46	201746	Unknown	DBS	50	F	6	2017	9	2017-09-05	Wild Mastomys natalensis from Morogoro	2
114.5	223	3537	107	226.5	2237	160	2324.5	191.5	568	318.5	508	516	379	4200	200	20230928	46	201746	Unknown	DBS	60	F	6	2017	9	2017-09-19	Wild Mastomys natalensis from Morogoro	2
152	264.5	5054	131	262	2721.5	213.5	660.5	356	955	421	558	815.5	381	8378.5	200	20231004	46	201746	Unknown	DBS	50	F	6	2017	10	2017-10-03	Wild Mastomys natalensis from Morogoro	2
426	611	6928	207	671	4330.5	418.5	2222	818	1937	972	1116	1301.5	1102	9014	200	20231009	46	201746	Unknown	DBS	42	F	6	2017	10	2017-10-17	Wild Mastomys natalensis from Morogoro	2
111.5	121	162.5	87	89	310	110	314.5	98.5	195	210	216	309.5	169	NA	200	20230706	47	201947	Unknown	DBS	60.8	F	1	2019	8	2019-08-04	Wild Mastomys natalensis from Morogoro	1
37	286	321	58	296	765	62.5	458	32.5	154	365.5	500.5	409	435	1297	200	20230914	48	201748	Unknown	DBS	58	F	4	2017	5	2017-05-19	Wild Mastomys natalensis from Morogoro	2
68.5	214.5	701	96	222.5	806	139	522.5	83	106.5	287	281	301	449.5	1392.5	200	20230919	48	201748	Unknown	DBS	75	F	4	2017	7	2017-07-01	Wild Mastomys natalensis from Morogoro	2
201	103.5	1056	404	469	912.5	90.5	1987.5	246.5	72.5	129.5	321	164.5	318.5	1655.5	200	20231003	48	201748	Unknown	DBS	56	F	4	2017	9	2017-09-21	Wild Mastomys natalensis from Morogoro	2
331	369.5	3460.5	614.5	1007.5	3594.5	285.5	4786	421.5	258	485	682.5	555	871	4626	200	20231009	48	201748	Unknown	DBS	60	F	4	2017	10	2017-10-17	Wild Mastomys natalensis from Morogoro	2
86	379.5	430	96.5	411	1059	153.5	473	85.5	225	440	538	508	463	1189	200	20230914	110	2017110	Unknown	DBS	59	M	2	2017	5	2017-05-10	Wild Mastomys natalensis from Morogoro	2
50	274.5	520	70	277	868	111	413	64.5	109.5	320.5	343	391	325	1041.5	200	20230919	110	2017110	Unknown	DBS	62	M	2	2017	7	2017-07-01	Wild Mastomys natalensis from Morogoro	2
50	183	206.5	49.5	209.5	647.5	59	4972	44	126	256.5	270	444.5	257	569	200	20231010	110	2019110	Unknown	DBS	42.4	F	4	2019	7	2019-07-17	Wild Mastomys natalensis from Morogoro	2
753.5	220	1009	88.5	248	1278.5	152	1912.5	83	339	339.5	422	413	254	1130	200	20231011	110	2019110	Unknown	DBS	53.2	F	4	2019	8	2019-08-29	Wild Mastomys natalensis from Morogoro	2
68.5	215	356	109.5	224	799	101	402	53	238	335.5	283	308	248	774	200	20231011	110	2019110	Unknown	DBS	49.2	F	4	2019	8	2019-08-13	Wild Mastomys natalensis from Morogoro	2
33.5	73	114	67.5	87	292	39	232	30.5	61	124.5	94	112	86.5	280.5	200	20231011	110	2019110	Unknown	DBS	79.6	F	4	2019	8	2019-08-02	Wild Mastomys natalensis from Morogoro	2
25	146	215	2739.5	164.5	395.5	41	159	37.5	80	199	170	223	174	438	200	20230914	120	2017120	Unknown	DBS	60	F	2	2017	5	2017-05-10	Wild Mastomys natalensis from Morogoro	2
53	202	508	2312	207	1070	76	236.5	76	112.5	214	264	263	235	806.5	200	20230919	120	2017120	Unknown	DBS	55	F	2	2017	7	2017-07-01	Wild Mastomys natalensis from Morogoro	2
73.5	123.5	97	53	56	203	55	116	41.5	97	93	103	230.5	66	NA	200	20230706	120	2019120	Unknown	DBS	42.9	M	1	2019	7	2019-07-17	Wild Mastomys natalensis from Morogoro	1
109.5	164	177.5	195	99	252.5	107	329	94	192.5	184	230	376.5	339	NA	200	20230706	160	2019160	Unknown	DBS	44.1	F	5	2019	7	2019-07-18	Wild Mastomys natalensis from Morogoro	1
367	2641	729	314.5	303	1049	344	2185.5	881	1002	762.5	1292	4260.5	808.5	NA	200	20230707	160	2019160	Unknown	DBS	48.7	F	5	2019	8	2019-08-28	Wild Mastomys natalensis from Morogoro	1
47	210	126.5	121	231	421.5	34.5	602	29	110	256	267	255.5	425.5	528	200	20231010	160	2019160	Unknown	DBS	44.1	F	5	2019	7	2019-07-18	Wild Mastomys natalensis from Morogoro	2
139.5	1318.5	570	127.5	431.5	1021	110	940	846	332	560.5	548	856.5	506	1281	200	20231011	160	2019160	Unknown	DBS	43.9	F	5	2019	8	2019-08-13	Wild Mastomys natalensis from Morogoro	2
17.5	220	129.5	120	231	432	29	684	40	113	259.5	275	262	446	523	200	20231011	160	2019160	Unknown	DBS	48.7	F	5	2019	8	2019-08-28	Wild Mastomys natalensis from Morogoro	2
45	337.5	299	492	770	706.5	88	921	49.5	140	356	341.5	834	405	813	200	20230914	190	2017190	Unknown	DBS	41	F	8	2017	5	2017-05-11	Wild Mastomys natalensis from Morogoro	2
147	340.5	749	412.5	391	858	124	1042	88	105	204.5	286	1463	374	885.5	200	20230919	190	2017190	Unknown	DBS	52	F	8	2017	8	2017-08-09	Wild Mastomys natalensis from Morogoro	2
125	721	993	357	623	1233	165	1724.5	154	216.5	399	531	1875	570	1342.5	200	20230919	190	2017190	Unknown	DBS	50	F	8	2017	7	2017-07-11	Wild Mastomys natalensis from Morogoro	2
54	404.5	504	244	310	566.5	91.5	877	77	97.5	238	243	1278	296	659	200	20230919	190	2017190	Unknown	DBS	50	F	8	2017	7	2017-07-01	Wild Mastomys natalensis from Morogoro	2
52	1594	553	315.5	245	769.5	94.5	1083	84.5	82	137.5	212	815	203.5	729.5	200	20230921	190	2017190	Unknown	DBS	62	F	8	2017	9	2017-09-06	Wild Mastomys natalensis from Morogoro	2
117	944.5	772	201	379.5	1103.5	113.5	2209.5	164	145	293.5	509	1461.5	527.5	1572.5	200	20231003	190	2017190	Unknown	DBS	46	F	8	2017	9	2017-09-19	Wild Mastomys natalensis from Morogoro	2
173	590	1168.5	178	326.5	1910	142	2773.5	170.5	187.5	347.5	558	1060	593	1941.5	200	20231004	190	2017190	Unknown	DBS	48	F	8	2017	10	2017-10-03	Wild Mastomys natalensis from Morogoro	2
194	670	1240.5	1056	469	1775	281	2935	233.5	338	515	713.5	1087.5	626	1834	200	20231010	190	2017190	Unknown	DBS	42	F	8	2017	10	2017-10-18	Wild Mastomys natalensis from Morogoro	2
552.5	700	1302.5	484	463	2908	514	1841	482	913	849	1904	1296	795	NA	200	20230706	210	2019210	Unknown	DBS	31.7	F	2	2019	7	2019-07-24	Wild Mastomys natalensis from Morogoro	1
151	760	1888.5	202.5	792	2143.5	136	1613.5	107	716	876	1235	848.5	888	3705.5	200	20231018	210	2019210	Unknown	DBS	31.7	F	2	2019	7	2019-07-24	Wild Mastomys natalensis from Morogoro	2
184.5	294.5	229.5	114	132	482	129	433	130	270.5	254	297	888	184	NA	200	20230706	220	2019220	Unknown	DBS	28.5	M	1	2019	7	2019-07-25	Wild Mastomys natalensis from Morogoro	1
224	362.5	690.5	222.5	238.5	2331	210.5	1054.5	327.5	409	492	826	1421	446.5	NA	200	20230707	230	2019230	Unknown	DBS	70.8	F	5	2019	8	2019-08-14	Wild Mastomys natalensis from Morogoro	1
196.5	743	3708	137.5	726	2855	173.5	1116	296	655	992	901	1296.5	1049	8826	200	20231011	230	2019230	Unknown	DBS	57.2	F	5	2019	8	2019-08-02	Wild Mastomys natalensis from Morogoro	2
158.5	652.5	3063	128.5	690.5	2566.5	143.5	1085	263	520.5	897.5	849.5	1248.5	999	8567	200	20231011	230	2019230	Unknown	DBS	61.8	F	5	2019	8	2019-08-01	Wild Mastomys natalensis from Morogoro	2
88	953.5	2956.5	82.5	1012	2233	135	3707	196.5	294	1130	2320	1136.5	1237	8842	200	20231011	230	2019230	Unknown	DBS	48.7	F	5	2019	9	2019-09-10	Wild Mastomys natalensis from Morogoro	2
41	322	1510	70.5	314	1115	74	801	213	241	422.5	627	537.5	444.5	4118.5	200	20231011	230	2019230	Unknown	DBS	70.8	F	5	2019	8	2019-08-14	Wild Mastomys natalensis from Morogoro	2
3197	528	952	158	516	4004	236	2033	168.5	185	653	1373.5	808	577.5	1865.5	200	20230919	230	2017230	Unknown	DBS	49	F	2	2017	6	2017-06-27	Wild Mastomys natalensis from Morogoro	2
1918.5	596	1015	218	463	4927	179	1615	152	183.5	543	1124	767.5	601	1706.5	200	20230919	230	2017230	Unknown	DBS	60	F	2	2017	7	2017-07-13	Wild Mastomys natalensis from Morogoro	2
109.5	114	146.5	54	53.5	287	85	910	74	132.5	144	167.5	330	121	NA	200	20230706	240	2019240	Unknown	DBS	49.3	F	1	2019	8	2019-08-01	Wild Mastomys natalensis from Morogoro	1
45.5	69.5	48.5	33.5	51	418	33	40	20	55	48.5	49	86	55	NA	200	20230706	260	2019260	Unknown	DBS	16.7	M	1	2019	8	2019-08-01	Wild Mastomys natalensis from Morogoro	1
50.5	443.5	348.5	74	407	880.5	76	426.5	64	3345.5	390	479	722	429	1077	200	20230914	290	2017290	Unknown	DBS	39	F	5	2017	5	2017-05-12	Wild Mastomys natalensis from Morogoro	2
144.5	348.5	999	109.5	234.5	1349	197	264	2000	13732.5	245	451.5	399	896.5	1366	200	20230919	290	2017290	Unknown	DBS	50	F	5	2017	8	2017-08-10	Wild Mastomys natalensis from Morogoro	2
115.5	330.5	858	113	337	1167	121	387.5	132	6751	366	437.5	520	377.5	1333	200	20230919	290	2017290	Unknown	DBS	46	F	5	2017	7	2017-07-11	Wild Mastomys natalensis from Morogoro	2
54.5	126	411.5	75	142	612	54	152	166	5999	143.5	310	260	184	778	200	20230920	290	2017290	Unknown	DBS	44	F	5	2017	8	2017-08-22	Wild Mastomys natalensis from Morogoro	2
47.5	110.5	498.5	83	132	760	78	148.5	465.5	8856.5	110.5	489	214	172.5	573.5	200	20230921	290	2017290	Unknown	DBS	51	F	5	2017	9	2017-09-05	Wild Mastomys natalensis from Morogoro	2
40	92	76	47	46	108.5	53.5	51	40.5	94	87.5	104.5	146.5	77.5	NA	200	20230706	310	2019310	Unknown	DBS	42.8	M	2	2019	8	2019-08-02	Wild Mastomys natalensis from Morogoro	1
26	44	89.5	97.5	48	139.5	32.5	76.5	47	55.5	72.5	70	67.5	64	186.5	200	20231018	310	2019310	Unknown	DBS	42.8	M	2	2019	8	2019-08-02	Wild Mastomys natalensis from Morogoro	2
650	729	2759	500.5	460.5	7773	1091.5	1599	442	785	845	1523	2698.5	753	NA	200	20230707	330	2019330	Unknown	DBS	63.7	F	4	2019	8	2019-08-28	Wild Mastomys natalensis from Morogoro	1
406.5	710.5	6512	126.5	766	2902	502.5	1206	128.5	382	894.5	1071	1006.5	878.5	3076	200	20231011	330	2019330	Unknown	DBS	63.7	F	4	2019	8	2019-08-28	Wild Mastomys natalensis from Morogoro	2
143.5	638	4385.5	146	643	1926	399	746	97.5	320	788.5	994.5	773.5	748	2141	200	20231011	330	2019330	Unknown	DBS	59.2	F	4	2019	8	2019-08-02	Wild Mastomys natalensis from Morogoro	2
377	626	6302.5	158	632	2404.5	430	1098	127	281.5	686	858	842	740	2675	200	20231018	330	2019330	Unknown	DBS	63.7	F	4	2019	8	2019-08-28	Wild Mastomys natalensis from Morogoro	2
4323	1016	665.5	135	1015	3783.5	120	4234	105	336	1130	2482.5	1479	1159	2918	200	20230914	350	2017350	Unknown	DBS	28	F	7	2017	5	2017-05-18	Wild Mastomys natalensis from Morogoro	2
46	201.5	754	162	219	727	96	424	728	86	252.5	275	611	234	1171	200	20230914	350	2017350	Unknown	DBS	51	F	7	2017	6	2017-06-26	Wild Mastomys natalensis from Morogoro	2
192.5	144.5	1451.5	167	128	1218.5	95.5	196	54	121	175.5	245	305	261	1576.5	200	20230920	350	2017350	Unknown	DBS	40	F	7	2017	8	2017-08-22	Wild Mastomys natalensis from Morogoro	2
129.5	220	1156	91	112	753.5	64	136	38.5	72	140.5	198.5	185	142.5	1067	200	20230921	350	2017350	Unknown	DBS	50	F	7	2017	9	2017-09-05	Wild Mastomys natalensis from Morogoro	2
153.5	432	1338.5	92	153.5	924	89.5	241.5	54.5	84	205	318	378	206	1683	200	20230928	350	2017350	Unknown	DBS	44	F	7	2017	9	2017-09-19	Wild Mastomys natalensis from Morogoro	2
178.5	640.5	1852.5	134	205.5	1277	125.5	331.5	78.5	139	386	349.5	495.5	633	2291	200	20231004	350	2017350	Unknown	DBS	40	F	7	2017	10	2017-10-03	Wild Mastomys natalensis from Morogoro	2
255	663	2404	169	408	1897	184	508	120.5	213	574.5	563	699.5	524	2430.5	200	20231009	350	2017350	Unknown	DBS	45	F	7	2017	10	2017-10-17	Wild Mastomys natalensis from Morogoro	2
83.5	125.5	132.5	198	71.5	206	90	124	74	98	136	187	184.5	104	NA	200	20230706	360	2019360	Unknown	DBS	26.9	F	4	2019	8	2019-08-03	Wild Mastomys natalensis from Morogoro	1
100	197	183	102	107.5	217	82.5	317	121.5	196.5	151.5	212.5	393	118	NA	200	20230707	360	2019360	Unknown	DBS	29.8	F	4	2019	8	2019-08-29	Wild Mastomys natalensis from Morogoro	1
70	163	187.5	81	153	426.5	49	368	127	145	199	195	191.5	186	465	200	20231011	360	2019360	Unknown	DBS	26.9	F	4	2019	8	2019-08-03	Wild Mastomys natalensis from Morogoro	2
28.5	261	191	148.5	291	526	63	306.5	48	59	275.5	326	294.5	305	658	200	20231011	360	2019360	Unknown	DBS	29.8	F	4	2019	8	2019-08-29	Wild Mastomys natalensis from Morogoro	2
285	352	624	257	235	1137.5	302	513	257	357	495.5	532.5	1145	380.5	NA	200	20230705	380	2015380	Unknown	DBS	51	M	1	2015	8	2015-08-22	Wild Mastomys natalensis from Morogoro	1
132	573.5	293	595	591.5	881	302	1319	74.5	350.5	596	429	974	427	1096	200	20230914	420	2017420	Unknown	DBS	59	M	2	2017	5	2017-05-19	Wild Mastomys natalensis from Morogoro	2
77	424	308	418	330.5	631	132	415.5	70	181	331	314.5	542.5	244	869.5	200	20230919	420	2017420	Unknown	DBS	62	M	2	2017	7	2017-07-01	Wild Mastomys natalensis from Morogoro	2
27.5	99	123	34.5	71.5	204.5	67	75	46.5	99	94	129.5	382	53	NA	200	20230706	420	2019420	Unknown	DBS	40.7	F	1	2019	8	2019-08-06	Wild Mastomys natalensis from Morogoro	1
184	895.5	2830	301.5	536	2299.5	127.5	746	167	368	715	712	837	604.5	1773	200	20230914	430	2017430	Unknown	DBS	85	M	5	2017	5	2017-05-19	Wild Mastomys natalensis from Morogoro	2
187	1242	3473	357	184	2155	303	374	780	182.5	234	441	543.5	245	1456	200	20230919	430	2017430	Unknown	DBS	85	M	5	2017	8	2017-08-09	Wild Mastomys natalensis from Morogoro	2
57.5	423.5	1950.5	109.5	223	1641	121	274	103	107	299	334.5	484	256	1027.5	200	20230919	430	2017430	Unknown	DBS	81	M	5	2017	6	2017-06-29	Wild Mastomys natalensis from Morogoro	2
136.5	928.5	3582.5	243	185	3297.5	259.5	265	1155	142	301	381	495.5	408	1099	200	20230920	430	2017430	Unknown	DBS	64	M	5	2017	8	2017-08-22	Wild Mastomys natalensis from Morogoro	2
124.5	433	3321	185.5	195	2748.5	217.5	406.5	440.5	111.5	702	303	419.5	267.5	1030	200	20230921	430	2017430	Unknown	DBS	82	M	5	2017	9	2017-09-06	Wild Mastomys natalensis from Morogoro	2
624.5	774	1790.5	588	515	4672	619	3785	668.5	694	914	2720	2313	1116.5	NA	200	20230707	430	2019430	Unknown	DBS	63.7	F	1	2019	8	2019-08-28	Wild Mastomys natalensis from Morogoro	1
112	207	340	132	137.5	366.5	151.5	321.5	132	305	266	329.5	543	225.5	NA	200	20230707	440	2019440	Unknown	DBS	40.9	M	1	2019	8	2019-08-07	Wild Mastomys natalensis from Morogoro	1
360.5	203	398.5	62.5	214	629	93	217.5	54	144	655.5	324.5	297.5	248	698	200	20231011	470	2019470	Unknown	DBS	52.7	M	2	2019	8	2019-08-23	Wild Mastomys natalensis from Morogoro	2
39	97	187.5	78	114.5	342	60	91	42	59.5	149.5	189	146.5	114	403	200	20231011	470	2019470	Unknown	DBS	48.6	M	2	2019	8	2019-08-07	Wild Mastomys natalensis from Morogoro	2
70	389.5	842	77	403	1626	90	839	109	254	461	529	577.5	483	12180	200	20230914	480	2017480	Unknown	DBS	55	F	3	2017	5	2017-05-19	Wild Mastomys natalensis from Morogoro	2
127	599.5	1055	151	561.5	2194	174	645.5	133.5	262.5	646.5	1458.5	1041	841	2495.5	200	20230919	480	2017480	Unknown	DBS	56	F	3	2017	7	2017-07-11	Wild Mastomys natalensis from Morogoro	2
88	571	897	140	541	2001	191.5	592	124	235	600.5	960.5	999	730.5	1913.5	200	20230919	480	2017480	Unknown	DBS	70	F	3	2017	7	2017-07-01	Wild Mastomys natalensis from Morogoro	2
94	927.5	753	129	1007.5	2236	149.5	1205	93	559	1068	1372	1296	1274	2700	200	20230914	490	2017490	Unknown	DBS	47	F	1	2017	5	2017-05-20	Wild Mastomys natalensis from Morogoro	2
76.5	98	192.5	117.5	69	290	105	140	102	131	147.5	230	253.5	315	NA	200	20230706	490	2019490	Unknown	DBS	46.3	M	1	2019	8	2019-08-07	Wild Mastomys natalensis from Morogoro	1
35.5	94	214	59.5	95	284	46	133	36.5	53	132.5	138.5	136.5	228	285	200	20231011	520	2019520	Unknown	DBS	20.6	F	3	2019	8	2019-08-08	Wild Mastomys natalensis from Morogoro	2
33.5	152	283	68.5	204	565.5	90.5	501	70	172	245.5	221	215	194.5	567	200	20231011	520	2019520	Unknown	DBS	31.8	F	3	2019	9	2019-09-04	Wild Mastomys natalensis from Morogoro	2
21.5	63	136.5	38	100	222.5	54	167	38	83.5	123.5	98	101.5	71	247	200	20231011	520	2019520	Unknown	DBS	33.2	F	3	2019	8	2019-08-21	Wild Mastomys natalensis from Morogoro	2
563	519	533.5	402	277.5	1107.5	273.5	2029	427.5	448	445	693.5	1927	405	NA	200	20230707	550	2019550	Unknown	DBS	51.5	F	6	2019	8	2019-08-22	Wild Mastomys natalensis from Morogoro	1
250.5	279	658	108	146	3171.5	182	417.5	145	244.5	288	409	1510.5	201.5	NA	200	20230707	550	2019550	Unknown	DBS	54.4	F	6	2019	9	2019-09-19	Wild Mastomys natalensis from Morogoro	1
856.5	134	336	90	136	637	127	227	58	106	229	253	239.5	157	580	200	20231011	550	2019550	Unknown	DBS	48.3	F	6	2019	8	2019-08-08	Wild Mastomys natalensis from Morogoro	2
604.5	436	771	262	426	1280	98.5	1726	289.5	223	499.5	577	703.5	493.5	1572	200	20231011	550	2019550	Unknown	DBS	51.5	F	6	2019	8	2019-08-22	Wild Mastomys natalensis from Morogoro	2
191.5	223.5	2741	101.5	254	1418	110.5	454	109	156	284.5	323	386.5	307	1462	200	20231011	550	2019550	Unknown	DBS	54.4	F	6	2019	9	2019-09-19	Wild Mastomys natalensis from Morogoro	2
84.5	303	1755	124	314	1074	127	587	111	261.5	436.5	427.5	411.5	419.5	1120	200	20231011	550	2019550	Unknown	DBS	47.4	F	6	2019	9	2019-09-05	Wild Mastomys natalensis from Morogoro	2
73	438.5	577.5	3456	626.5	1001.5	129	943	80	255	471	1231	678	510	2340.5	200	20230914	550	2017550	Unknown	DBS	49	F	2	2017	5	2017-05-23	Wild Mastomys natalensis from Morogoro	2
217	588.5	2474	1775	771	1975.5	325.5	1548	146.5	368.5	701.5	1331.5	924	653	2125.5	200	20230919	550	2017550	Unknown	DBS	60	F	2	2017	6	2017-06-27	Wild Mastomys natalensis from Morogoro	2
64	59	137	73	96.5	417	70.5	86	66.5	119.5	132	193	330	74.5	NA	200	20230707	570	2019570	Unknown	DBS	31.8	M	4	2019	8	2019-08-08	Wild Mastomys natalensis from Morogoro	1
38	246.5	342	99.5	269	608.5	106	280.5	50.5	90	276.5	307	283	304	725	200	20231011	570	2019570	Unknown	DBS	41	M	4	2019	8	2019-08-21	Wild Mastomys natalensis from Morogoro	2
30.5	88	410	74.5	118.5	283	49	105	87	64	133	133	150.5	113	284.5	200	20231011	570	2019570	Unknown	DBS	31.8	M	4	2019	8	2019-08-08	Wild Mastomys natalensis from Morogoro	2
23	78	307.5	97	64.5	226	46.5	119.5	105.5	73	103	119	117	113.5	287	200	20231018	570	2019570	Unknown	DBS	31.8	M	4	2019	8	2019-08-08	Wild Mastomys natalensis from Morogoro	2
72.5	474.5	797	6987	562	1508.5	113	684	59	93.5	484	583.5	662	538	1251	200	20230914	570	2017570	Unknown	DBS	66	F	2	2017	5	2017-05-24	Wild Mastomys natalensis from Morogoro	2
43	315.5	604	2126	288	1104.5	112.5	597	55	121	378	396.5	461	317.5	1070	200	20230914	570	2017570	Unknown	DBS	59	F	2	2017	6	2017-06-26	Wild Mastomys natalensis from Morogoro	2
56.5	288	165.5	51	91.5	190	70	98.5	65.5	139	116	177	915	359	NA	200	20230707	580	2019580	Unknown	DBS	28.5	F	1	2019	8	2019-08-09	Wild Mastomys natalensis from Morogoro	1
54.5	178	1626.5	116	225.5	843	98	484.5	55	194	286.5	780	303.5	230	804.5	200	20231011	590	2019590	Unknown	DBS	36.3	F	2	2019	9	2019-09-19	Wild Mastomys natalensis from Morogoro	2
19.5	103	145.5	65.5	104	267	63	99	40.5	75	142	123	126	91	249	200	20231011	590	2019590	Unknown	DBS	21	F	2	2019	8	2019-08-09	Wild Mastomys natalensis from Morogoro	2
56	96	98	80	71.5	130.5	70.5	89	66.5	129	102	165	1501.5	114.5	NA	200	20230707	620	2019620	Unknown	DBS	26.8	F	1	2019	8	2019-08-09	Wild Mastomys natalensis from Morogoro	1
209.5	272	200	77	65.5	205.5	53.5	103	63.5	172.5	155	182	1107	126.5	NA	200	20230707	660	2019660	Unknown	DBS	43.4	F	3	2019	8	2019-08-09	Wild Mastomys natalensis from Morogoro	1
210	145	223	80.5	107.5	462	64	140	46	101	161.5	142.5	296.5	158	404	200	20231011	660	2019660	Unknown	DBS	43.4	F	3	2019	8	2019-08-09	Wild Mastomys natalensis from Morogoro	2
101	122	210	90.5	181	465	70	225	41	117	181	166	247	131.5	435	200	20231011	660	2019660	Unknown	DBS	49.9	F	3	2019	9	2019-09-03	Wild Mastomys natalensis from Morogoro	2
79.5	346.5	5513	91	351	2439	144	639.5	80	234	372	486	513.5	470	1659	200	20230914	680	2017680	Unknown	DBS	50	F	3	2017	6	2017-06-26	Wild Mastomys natalensis from Morogoro	2
51	345.5	4713	113	351	1971.5	68	639	43	183	428	538	579.5	429	1454	200	20230914	680	2017680	Unknown	DBS	45	F	3	2017	5	2017-05-26	Wild Mastomys natalensis from Morogoro	2
85.5	205.5	3944	136	268	1886	103	468	74.5	174	237.5	331	388	384	889.5	200	20230919	680	2017680	Unknown	DBS	52	F	3	2017	7	2017-07-13	Wild Mastomys natalensis from Morogoro	2
57.5	186	234	72.5	175	428	214.5	176	44.5	135.5	240.5	196	212	173	437	200	20231011	690	2019690	Unknown	DBS	27.1	F	2	2019	8	2019-08-23	Wild Mastomys natalensis from Morogoro	2
35.5	197	303	85	212	482.5	79.5	197	45.5	81	247.5	239	250.5	217	542.5	200	20231011	690	2019690	Unknown	DBS	18.2	F	2	2019	8	2019-08-09	Wild Mastomys natalensis from Morogoro	2
67	64	184	84	103.5	173	63	380	78.5	127	142.5	209	312	112.5	NA	200	20230707	710	2019710	Unknown	DBS	30.3	F	3	2019	8	2019-08-28	Wild Mastomys natalensis from Morogoro	1
20.5	73.5	127	58	93	226	42.5	173.5	30	55.5	128.5	105	93.5	58	244	200	20231011	710	2019710	Unknown	DBS	26.6	F	3	2019	8	2019-08-13	Wild Mastomys natalensis from Morogoro	2
12.5	100	140.5	50.5	117	246	27	264	28	74	134.5	132.5	132.5	125	396.5	200	20231011	710	2019710	Unknown	DBS	30.3	F	3	2019	8	2019-08-28	Wild Mastomys natalensis from Morogoro	2
63	502.5	2984	98	486	1506.5	138	585.5	61	150	564	655	823	737	1662	200	20230914	740	2017740	Unknown	DBS	50	F	6	2017	5	2017-05-26	Wild Mastomys natalensis from Morogoro	2
72	148	1590.5	80	162.5	767	105	165.5	85	116	174	182	322	248.5	690.5	200	20230919	740	2017740	Unknown	DBS	60	F	6	2017	8	2017-08-09	Wild Mastomys natalensis from Morogoro	2
84.5	211	2101	203	168	1352.5	150.5	249	102.5	150	258	331	447	382	1179	200	20230920	740	2017740	Unknown	DBS	52	F	6	2017	8	2017-08-23	Wild Mastomys natalensis from Morogoro	2
51	111.5	1508	84	99	691.5	66.5	141.5	58.5	122	150.5	187.5	220	220.5	523.5	200	20231003	740	2017740	Unknown	DBS	70	F	6	2017	9	2017-09-20	Wild Mastomys natalensis from Morogoro	2
197	280	3069.5	267	245	1658	127.5	305.5	121.5	273.5	291	378	622	624.5	1089	200	20231004	740	2017740	Unknown	DBS	60	F	6	2017	10	2017-10-03	Wild Mastomys natalensis from Morogoro	2
232	411.5	2848	982.5	355	2247	235.5	405	154.5	376	510	549	1062.5	953	1711.5	200	20231010	740	2017740	Unknown	DBS	48	F	6	2017	10	2017-10-17	Wild Mastomys natalensis from Morogoro	2
115	578	220	120	105.5	366.5	113.5	485	89.5	178	191	241	794	162.5	NA	200	20230707	740	2019740	Unknown	DBS	38.1	F	3	2019	9	2019-09-12	Wild Mastomys natalensis from Morogoro	1
65.5	212	356	97.5	232	667.5	129.5	258	65.5	265	299.5	294	506	261	929	200	20231011	740	2019740	Unknown	DBS	29.2	F	3	2019	8	2019-08-14	Wild Mastomys natalensis from Morogoro	2
31	342	237	49.5	200	487	47.5	325.5	36	99	217.5	220	305.5	372	713	200	20231011	740	2019740	Unknown	DBS	38.1	F	3	2019	9	2019-09-12	Wild Mastomys natalensis from Morogoro	2
300	157.5	293	151.5	110.5	567	173.5	350	170	311.5	379	248.5	1602	285	NA	200	20230707	750	2019750	Unknown	DBS	35.9	M	1	2019	8	2019-08-14	Wild Mastomys natalensis from Morogoro	1
198	1092.5	2043	152	1153	5896.5	272	6608.5	113	294	1338.5	4330	1948	1618.5	6023	200	20230914	770	2017770	Unknown	DBS	45	F	2	2017	5	2017-05-26	Wild Mastomys natalensis from Morogoro	2
154	626	1655	108	641	4450.5	252	4019	104	234.5	796	1974	1134	982	4202	200	20230914	770	2017770	Unknown	DBS	51	F	2	2017	6	2017-06-26	Wild Mastomys natalensis from Morogoro	2
39.5	195	235	70.5	215	515.5	91.5	222	49.5	195	351	263	280.5	218	670	200	20231011	770	2019770	Unknown	DBS	48.8	F	2	2019	8	2019-08-14	Wild Mastomys natalensis from Morogoro	2
34.5	262	208	37.5	236	449	427.5	331	35	134	297	256	366.5	223	559.5	200	20231011	770	2019770	Unknown	DBS	44.5	F	2	2019	9	2019-09-12	Wild Mastomys natalensis from Morogoro	2
89	134.5	168	90	88.5	251	80.5	199	90.5	150	170	181	338	114.5	NA	200	20230707	780	2019780	Unknown	DBS	32.4	F	3	2019	8	2019-08-29	Wild Mastomys natalensis from Morogoro	1
39.5	91	134	24.5	95.5	342.5	32.5	161.5	23	59.5	133.5	107.5	117	95	614	200	20231011	780	2019780	Unknown	DBS	32.4	F	3	2019	8	2019-08-29	Wild Mastomys natalensis from Morogoro	2
46.5	172	288	62.5	169	481	83.5	234	55.5	118	219.5	214	244.5	191	996.5	200	20231011	780	2019780	Unknown	DBS	29.4	F	3	2019	8	2019-08-14	Wild Mastomys natalensis from Morogoro	2
110	109.5	141	89	104.5	171	77.5	89	88.5	134	163	159.5	203	122.5	NA	200	20230707	790	2019790	Unknown	DBS	15	M	2	2019	8	2019-08-21	Wild Mastomys natalensis from Morogoro	1
23	90	91.5	89.5	97	224	37	113	39.5	59	125	111.5	110.5	102.5	295	200	20231018	790	2019790	Unknown	DBS	15	M	2	2019	8	2019-08-21	Wild Mastomys natalensis from Morogoro	2
260	263	387	240.5	183.5	686	192.5	504	213.5	328.5	384	530	977	255.5	NA	200	20230707	820	2019820	Unknown	DBS	51.2	F	3	2019	9	2019-09-03	Wild Mastomys natalensis from Morogoro	1
191	316	523	134.5	329	1156.5	135	520	135	175	390.5	400.5	377.5	373	1048.5	200	20231011	820	2019820	Unknown	DBS	51.2	F	3	2019	9	2019-09-03	Wild Mastomys natalensis from Morogoro	2
134	411.5	379	70.5	421	969	89	536	257	330.5	531.5	458	482.5	453	1240.5	200	20231011	820	2019820	Unknown	DBS	48	F	3	2019	8	2019-08-21	Wild Mastomys natalensis from Morogoro	2
51.5	204	258	85.5	217	498	93.5	432	55	193	258.5	405	261	207	818	200	20231011	830	2019830	Unknown	DBS	39.4	F	2	2019	9	2019-09-04	Wild Mastomys natalensis from Morogoro	2
18.5	57	92	43.5	75	146	29	130	27	65	103	99	78.5	66.5	198.5	200	20231011	830	2019830	Unknown	DBS	24.3	F	2	2019	8	2019-08-21	Wild Mastomys natalensis from Morogoro	2
157	179	313	165	153.5	427	178.5	543.5	170	330	297.5	335.5	489.5	271.5	NA	200	20230707	850	2019850	Unknown	DBS	17.3	F	1	2019	8	2019-08-21	Wild Mastomys natalensis from Morogoro	1
71	66	74	92	73.5	93	43.5	58	42.5	92	80	128.5	98	66	NA	200	20230707	870	2019870	Unknown	DBS	22.9	F	3	2019	8	2019-08-21	Wild Mastomys natalensis from Morogoro	1
50	41	86	77.5	60.5	124	28	56	21	32	69.5	59.5	57.5	62	155	200	20231011	870	2019870	Unknown	DBS	22.9	F	3	2019	8	2019-08-21	Wild Mastomys natalensis from Morogoro	2
69.5	950	455	87	388	1060	160	407	104	265	455.5	403	2580.5	383.5	1082.5	200	20231011	870	2019870	Unknown	DBS	35.4	F	3	2019	9	2019-09-03	Wild Mastomys natalensis from Morogoro	2
105	397	115	201.5	115	245	134	141	74	68	56.5	76.5	594	64	NA	200	20230705	870	2015870	Unknown	DBS	35	F	1	2015	4	2015-04-09	Wild Mastomys natalensis from Morogoro	1
111.5	165.5	147.5	83	91	266	84.5	125	78	156	139	213.5	430	92	NA	200	20230707	890	2019890	Unknown	DBS	26.7	F	5	2019	8	2019-08-22	Wild Mastomys natalensis from Morogoro	1
84	204	157	82	106.5	255	80.5	108	85.5	254.5	130	162.5	984	143.5	NA	200	20230707	890	2019890	Unknown	DBS	51.1	F	5	2019	9	2019-09-04	Wild Mastomys natalensis from Morogoro	1
23.5	131	337	57.5	117	419	46	139	35	165	138.5	119	234.5	138	350.5	200	20231011	890	2019890	Unknown	DBS	51.1	F	5	2019	9	2019-09-04	Wild Mastomys natalensis from Morogoro	2
21	138	183	45.5	122.5	287	42	139	41	79.5	145.5	146	168.5	131	311	200	20231011	890	2019890	Unknown	DBS	26.7	F	5	2019	8	2019-08-22	Wild Mastomys natalensis from Morogoro	2
56.5	237.5	407	99.5	237	927	88	400.5	49	281	334.5	343	389.5	261	863	200	20231011	890	2019890	Unknown	DBS	33.4	F	5	2019	9	2019-09-17	Wild Mastomys natalensis from Morogoro	2
67	219.5	671.5	134.5	185	715.5	94	309.5	47	106	222	280	374	251	1011.5	200	20230914	1060	20171060	Unknown	DBS	71	M	1	2017	5	2017-05-31	Wild Mastomys natalensis from Morogoro	2
221	419.5	560.5	430	189.5	750	230.5	1291	172.5	425.5	387	399.5	1223	275.5	NA	200	20230707	1080	20191080	Unknown	DBS	61.6	M	1	2019	8	2019-08-23	Wild Mastomys natalensis from Morogoro	1
29	215	348	3453.5	206	578	54	210.5	32.5	149	269	243	297	244	730	200	20230914	1510	20171510	Unknown	DBS	9	F	1	2017	6	2017-06-06	Wild Mastomys natalensis from Morogoro	2
24	183.5	225	2309	176	390.5	57	179	24	135.5	206	210	234.5	202.5	540	200	20230914	1520	20171520	Unknown	DBS	8	F	5	2017	6	2017-06-06	Wild Mastomys natalensis from Morogoro	2
139.5	77.5	229.5	25.5	46	261.5	34.5	2241	53	41	49.5	75	232	53.5	242.5	200	20230920	1520	20171520	Unknown	DBS	42	F	5	2017	8	2017-08-23	Wild Mastomys natalensis from Morogoro	2
175	175.5	364	117	119	2058	68	1570.5	94	114.5	152.5	173	903	833	736	200	20230928	1520	20171520	Unknown	DBS	40	F	5	2017	9	2017-09-06	Wild Mastomys natalensis from Morogoro	2
116	162.5	776	286	134	903	98.5	2069.5	119.5	101	175	272	340.5	196	1025	200	20231003	1520	20171520	Unknown	DBS	38	F	5	2017	9	2017-09-21	Wild Mastomys natalensis from Morogoro	2
50	150	959.5	134	101	507	81.5	1297	67	77	144	134	234	113	701	200	20231009	1520	20171520	Unknown	DBS	40	F	5	2017	10	2017-10-05	Wild Mastomys natalensis from Morogoro	2
49.5	203	246.5	59	192	503	74	755	41.5	134	249.5	260	369.5	220	716.5	200	20231011	1520	20191520	Unknown	DBS	44.3	F	2	2019	8	2019-08-29	Wild Mastomys natalensis from Morogoro	2
116	229	481.5	335	167	814.5	108.5	672.5	112	202.5	286.5	519	1171.5	478	946	200	20231018	1520	20191520	Unknown	DBS	37.7	F	2	2019	9	2019-09-25	Wild Mastomys natalensis from Morogoro	2
71	43	99	73	61	142.5	62	63	48	48	70.5	138.5	219	66	NA	200	20230705	1530	20151530	Unknown	DBS	21	M	1	2015	7	2015-07-20	Wild Mastomys natalensis from Morogoro	1
61	346.5	469	96	363	957.5	112.5	612	135	139	436	426	547	398	1201.5	200	20230914	1540	20171540	Unknown	DBS	58	F	1	2017	6	2017-06-07	Wild Mastomys natalensis from Morogoro	2
205	202	340.5	240.5	209.5	1445	148.5	624	124	430	345.5	557	850.5	235.5	NA	200	20230707	1540	20191540	Unknown	DBS	49.1	F	1	2019	8	2019-08-29	Wild Mastomys natalensis from Morogoro	1
90	98	137	78	70.5	190	76.5	112	70.5	128	148	180	281	99.5	NA	200	20230707	1560	20191560	Unknown	DBS	11.5	M	1	2019	8	2019-08-30	Wild Mastomys natalensis from Morogoro	1
122	279.5	823	69.5	261	718.5	98	410	55.5	188.5	340.5	358	303.5	305	2168.5	200	20231011	1580	20191580	Unknown	DBS	63.3	M	2	2019	8	2019-08-30	Wild Mastomys natalensis from Morogoro	2
240	353.5	1060.5	342.5	318	1463.5	157	1081.5	152	222	441	835	519	396.5	2333	200	20231018	1580	20191580	Unknown	DBS	52.1	M	2	2019	9	2019-09-25	Wild Mastomys natalensis from Morogoro	2
126	130	220.5	117	116	1829	113	169	107	129	189.5	228.5	375	135	NA	200	20230705	1590	20171590	Unknown	DBS	56	F	7	2017	11	2017-11-08	Wild Mastomys natalensis from Morogoro	1
29.5	150	308.5	46.5	142.5	540.5	62.5	204.5	203	88	196.5	305	233.5	160	626	200	20230914	1590	20171590	Unknown	DBS	87	F	7	2017	6	2017-06-07	Wild Mastomys natalensis from Morogoro	2
62	133	3578	68	142	1756	127	207	136	95.5	173.5	649.5	204	182	1294	200	20230919	1590	20171590	Unknown	DBS	60	F	7	2017	8	2017-08-15	Wild Mastomys natalensis from Morogoro	2
49.5	97	3161	73	105.5	1133	79.5	377	107.5	82	125.5	681	186	139	836.5	200	20230920	1590	20171590	Unknown	DBS	58	F	7	2017	8	2017-08-29	Wild Mastomys natalensis from Morogoro	2
66	128	3535.5	99.5	124.5	1069	105	290.5	123	106.5	177	357.5	229	143	1232	200	20230928	1590	20171590	Unknown	DBS	53	F	7	2017	9	2017-09-13	Wild Mastomys natalensis from Morogoro	2
110	202.5	3986	73	173	1419.5	150.5	481.5	137.5	123	286.5	541.5	293	192.5	2067	200	20231003	1590	20171590	Unknown	DBS	56	F	7	2017	9	2017-09-27	Wild Mastomys natalensis from Morogoro	2
98	303.5	3696	114	278	1816.5	191	534	149.5	137.5	419	644	623	320	2212	200	20231009	1590	20171590	Unknown	DBS	60	F	7	2017	10	2017-10-12	Wild Mastomys natalensis from Morogoro	2
85.5	67	118	75.5	90	477	74.5	88	55	108	102.5	166.5	328.5	81.5	NA	200	20230705	1590	20151590	Unknown	DBS	13	M	2	2015	7	2015-07-20	Wild Mastomys natalensis from Morogoro	1
30	75	170	102	83	172.5	45.5	76.5	50.5	54	109	84	104	107	253	200	20231018	1590	20151590	Unknown	DBS	13	M	2	2015	7	2015-07-20	Wild Mastomys natalensis from Morogoro	2
68.5	95	128	95.5	65.5	148	69.5	1162	66	118	116	143.5	415	86.5	NA	200	20230707	1590	20191590	Unknown	DBS	17.3	M	3	2019	8	2019-08-30	Wild Mastomys natalensis from Morogoro	1
22.5	97	123.5	73.5	105	331	35.5	767	17	60	117	116.5	147.5	110.5	400	200	20231011	1590	20191590	Unknown	DBS	17.3	M	3	2019	8	2019-08-30	Wild Mastomys natalensis from Morogoro	2
57	182	356.5	161	194	643.5	94.5	861	83	104	224	293	261	221	668	200	20231018	1590	20191590	Unknown	DBS	21.3	M	3	2019	9	2019-09-27	Wild Mastomys natalensis from Morogoro	2
95	199	145.5	116	87.5	178.5	64.5	998	51.5	146	138	391.5	1084	89.5	NA	200	20230707	1620	20191620	Unknown	DBS	48.3	F	1	2019	9	2019-09-03	Wild Mastomys natalensis from Morogoro	1
20	62	91	54.5	91.5	177.5	39	77	47	48.5	109	87.5	98	94	220	200	20230919	1630	20171630	Unknown	DBS	20	F	1	2017	6	2017-06-08	Wild Mastomys natalensis from Morogoro	2
70	66	237	68	83.5	342	74.5	124	66	122	191.5	176.5	440	406.5	NA	200	20230707	1650	20191650	Unknown	DBS	21.6	F	3	2019	9	2019-09-05	Wild Mastomys natalensis from Morogoro	1
39.5	53.5	282	61.5	69	615	67	126	38	85	150	97	178.5	270	414.5	200	20231011	1650	20191650	Unknown	DBS	21.6	F	3	2019	9	2019-09-05	Wild Mastomys natalensis from Morogoro	2
70.5	481.5	526	106	365	1284.5	157	466	90	463	559.5	446	866.5	547.5	1112	200	20231011	1650	20191650	Unknown	DBS	25.7	F	3	2019	9	2019-09-18	Wild Mastomys natalensis from Morogoro	2
266.5	323.5	795	213	247	2032.5	350.5	674	275	773	545.5	1493.5	2466.5	358.5	NA	200	20230704	1660	20151660	Unknown	DBS	25	M	2	2015	8	2015-08-03	Wild Mastomys natalensis from Morogoro	1
42.5	27	66	49.5	20	149	84.5	43	18	64	73.5	74.5	110	41	NA	200	20230705	1660	20151660	Unknown	DBS	25	M	2	2015	7	2015-07-22	Wild Mastomys natalensis from Morogoro	1
59	75.5	119	57	60	196	52	77.5	31	60	83.5	118.5	81	36.5	NA	200	20230705	1710	20151710	Unknown	DBS	10	M	1	2015	7	2015-07-22	Wild Mastomys natalensis from Morogoro	1
197	365	386	179	185.5	776.5	260	585	170.5	313	329	609.5	906	232.5	NA	200	20230707	1710	20191710	Unknown	DBS	43	F	1	2019	9	2019-09-05	Wild Mastomys natalensis from Morogoro	1
62	365	494	63	445	980	79.5	636	66.5	138	454	505.5	546	1276	1299.5	200	20230919	1720	20171720	Unknown	DBS	49	F	1	2017	6	2017-06-08	Wild Mastomys natalensis from Morogoro	2
86	130.5	430	100	146.5	196.5	120.5	265.5	73	152.5	152.5	204.5	236	118.5	NA	200	20230707	1720	20191720	Unknown	DBS	35.8	M	1	2019	9	2019-09-06	Wild Mastomys natalensis from Morogoro	1
113	156.5	275.5	113	98	399.5	115.5	393.5	107	180	189.5	237	605.5	164	NA	200	20230704	1730	20151730	Unknown	DBS	26	F	1	2015	8	2015-08-03	Wild Mastomys natalensis from Morogoro	1
174.5	347.5	1834	152.5	401	1619.5	223	636	103	5364	561	692	555.5	451	1481.5	200	20231011	1750	20191750	Unknown	DBS	60.3	M	2	2019	9	2019-09-19	Wild Mastomys natalensis from Morogoro	2
87.5	209	893	69.5	200	701	97	250	50.5	210	286.5	334.5	256.5	311	686	200	20231011	1750	20191750	Unknown	DBS	54.4	M	2	2019	9	2019-09-06	Wild Mastomys natalensis from Morogoro	2
75.5	178	96	73.5	91.5	213	68	179.5	60.5	105	158	185.5	272	69.5	NA	200	20230707	1760	20191760	Unknown	DBS	18.6	M	1	2019	9	2019-09-10	Wild Mastomys natalensis from Morogoro	1
74.5	222	193	142	112.5	348	51.5	201.5	66.5	132	118.5	130	574	121.5	NA	200	20230707	1820	20191820	Unknown	DBS	24.1	M	1	2019	9	2019-09-11	Wild Mastomys natalensis from Morogoro	1
54.5	260.5	585	74.5	219	882.5	144.5	245	57.5	120.5	314.5	343	476	279	1513	200	20230914	1860	20171860	Unknown	DBS	5	F	1	2017	6	2017-06-09	Wild Mastomys natalensis from Morogoro	2
275	1894.5	177	117.5	93.5	467	127	313.5	852	179	340	254.5	938	132.5	NA	200	20230707	1860	20191860	Unknown	DBS	18.8	F	1	2019	9	2019-09-11	Wild Mastomys natalensis from Morogoro	1
195	224.5	325.5	229.5	141	1151	211	777	146.5	238	243	416.5	946	221	NA	200	20230707	1870	20191870	Unknown	DBS	33.7	M	1	2019	9	2019-09-11	Wild Mastomys natalensis from Morogoro	1
797	465	650	83	444	1250.5	113	1003.5	78	150	466.5	679	765	599	1526	200	20230914	1890	20171890	Unknown	DBS	41	F	1	2017	6	2017-06-13	Wild Mastomys natalensis from Morogoro	2
15	114.5	312	31	89	492.5	63.5	68.5	53	50	98	108	232.5	86	447	200	20230914	2060	20172060	Unknown	DBS	72	M	1	2017	6	2017-06-01	Wild Mastomys natalensis from Morogoro	2
73.5	639	249.5	42	90	488	37	199	36	127	105.5	101	672.5	90	244	200	20231011	2070	20192070	Unknown	DBS	35.5	F	3	2019	9	2019-09-17	Wild Mastomys natalensis from Morogoro	2
69.5	63	166	53.5	112.5	288	49	465	36	103	123.5	97	102.5	87.5	315	200	20231011	2070	20192070	Unknown	DBS	31.8	F	3	2019	9	2019-09-03	Wild Mastomys natalensis from Morogoro	2
16.5	54	121	48	58	165	43.5	333	27	46	83.5	61	48	46	116	200	20231011	2070	20192070	Unknown	DBS	21.1	F	3	2019	8	2019-08-23	Wild Mastomys natalensis from Morogoro	2
141	124	316	254.5	151.5	377	149.5	370	126	260	331.5	346.5	578	207.5	NA	200	20230707	2080	20192080	Unknown	DBS	30.8	M	4	2019	9	2019-09-03	Wild Mastomys natalensis from Morogoro	1
79	105	165	95	94.5	165.5	86	134.5	72.5	177	191	192	263	87.5	NA	200	20230707	2080	20192080	Unknown	DBS	28.9	M	4	2019	8	2019-08-23	Wild Mastomys natalensis from Morogoro	1
33.5	242	356	181	234	1307	68	357	86	163	257.5	266	279.5	279	716	200	20231011	2080	20192080	Unknown	DBS	30.8	M	4	2019	9	2019-09-03	Wild Mastomys natalensis from Morogoro	2
23	82	133.5	67.5	90.5	296	56	110	26.5	81	129	101	95	82	253	200	20231011	2080	20192080	Unknown	DBS	28.9	M	4	2019	8	2019-08-23	Wild Mastomys natalensis from Morogoro	2
147.5	141.5	678.5	138	135	766	145	352	94	206	203.5	366	906.5	173.5	NA	200	20230705	2080	20152080	Unknown	DBS	49	F	1	2015	5	2015-05-13	Wild Mastomys natalensis from Morogoro	1
277.5	461	798	1682	491.5	1563	169	889	101	215	533	617	874.5	876	1765	200	20230914	2090	20172090	Unknown	DBS	57	M	2	2017	6	2017-06-26	Wild Mastomys natalensis from Morogoro	2
200	303	489	500.5	314	891.5	95	562	53	296	369.5	419.5	594	776	1573	200	20230914	2090	20172090	Unknown	DBS	54	M	2	2017	6	2017-06-01	Wild Mastomys natalensis from Morogoro	2
125.5	123.5	255.5	122	90	518	131	274	165	250.5	223.5	247	632.5	197	NA	200	20230704	2090	20152090	Unknown	DBS	43	M	1	2015	8	2015-08-03	Wild Mastomys natalensis from Morogoro	1
112	149	178	98	94	417	82.5	196.5	68.5	182.5	157	160.5	468	119	NA	200	20230707	2090	20192090	Unknown	DBS	28.2	M	1	2019	8	2019-08-28	Wild Mastomys natalensis from Morogoro	1
108.5	139	261	64.5	180	499.5	114	226	61	160	214.5	263.5	199.5	182.5	611	200	20231011	2100	20192100	Unknown	DBS	35.6	F	2	2019	8	2019-08-14	Wild Mastomys natalensis from Morogoro	2
35.5	67	268	68	69	281	48	62.5	37.5	69.5	104.5	93	94.5	81	403.5	200	20231011	2100	20192100	Unknown	DBS	19.9	M	2	2019	8	2019-08-02	Wild Mastomys natalensis from Morogoro	2
146	197	302	144	155	641	137	311	133.5	605	256.5	291	1513.5	170	NA	200	20230705	2100	20152100	Unknown	DBS	55	F	1	2015	9	2015-09-01	Wild Mastomys natalensis from Morogoro	1
272	330.5	1331	102.5	329	1047.5	82	1073	59	124	351	513.5	788	459.5	4755	200	20230914	2520	20172520	Unknown	DBS	63	F	1	2017	6	2017-06-20	Wild Mastomys natalensis from Morogoro	2
60	77	120	124.5	72.5	152	77	95	44.5	72.5	116	155	315	90	NA	200	20230707	2520	20192520	Unknown	DBS	14.7	F	1	2019	9	2019-09-25	Wild Mastomys natalensis from Morogoro	1
15.5	51	155	21	47	189.5	27	216	23	36	69	83	125.5	60	493	200	20230914	2540	20172540	Unknown	DBS	14	F	6	2017	6	2017-06-20	Wild Mastomys natalensis from Morogoro	2
52.5	288	607	70	87	535.5	59	247.5	64	69	94.5	149	172	114	750.5	200	20230920	2540	20172540	Unknown	DBS	40	F	6	2017	8	2017-08-22	Wild Mastomys natalensis from Morogoro	2
67.5	589.5	1704	77.5	141	1238.5	84.5	340.5	65	82	185	293	370.5	225.5	1565	200	20230921	2540	20172540	Unknown	DBS	50	F	6	2017	9	2017-09-05	Wild Mastomys natalensis from Morogoro	2
65	658	1178.5	103	172	2042.5	107.5	875.5	142	106	259.5	321	350	185.5	1222	200	20231003	2540	20172540	Unknown	DBS	48	F	6	2017	9	2017-09-20	Wild Mastomys natalensis from Morogoro	2
152	1224	1431	94	259	1811.5	106.5	391.5	226	130	306	323	523	263	1050	200	20231004	2540	20172540	Unknown	DBS	45	F	6	2017	10	2017-10-03	Wild Mastomys natalensis from Morogoro	2
170	678	1323.5	111.5	170.5	1770.5	131.5	326	206	152	259	276.5	383.5	202	1024	200	20231010	2540	20172540	Unknown	DBS	40	F	6	2017	10	2017-10-17	Wild Mastomys natalensis from Morogoro	2
284	274	1651	172	228.5	5978	224	2240	229.5	364	447.5	1420.5	1442	319.5	NA	200	20230707	2540	20192540	Unknown	DBS	41.7	F	1	2019	9	2019-09-25	Wild Mastomys natalensis from Morogoro	1
22	80.5	245	56	81.5	295.5	32	292	35	32	102	115	176	116.5	881	200	20230914	2550	20172550	Unknown	DBS	15	M	3	2017	6	2017-06-20	Wild Mastomys natalensis from Morogoro	2
41	91	351.5	79.5	82	537.5	68.5	275	59.5	80	111	215	167	135	605	200	20230920	2550	20172550	Unknown	DBS	50	M	3	2017	8	2017-08-22	Wild Mastomys natalensis from Morogoro	2
40	70	264.5	130	81	468.5	70.5	210	77.5	64	103	214	130.5	122	554	200	20230921	2550	20172550	Unknown	DBS	48	M	3	2017	9	2017-09-05	Wild Mastomys natalensis from Morogoro	2
66	145	226	59.5	118.5	335	63.5	224	71.5	160	175.5	251.5	764.5	2591.5	NA	200	20230707	2580	20152580	Unknown	DBS	34	M	1	2015	12	2015-12-10	Wild Mastomys natalensis from Morogoro	1
70	268.5	379.5	90	274	760.5	86.5	290	55.5	82	321	318	401.5	314.5	880	200	20230914	2580	20172580	Unknown	DBS	11	M	1	2017	6	2017-06-20	Wild Mastomys natalensis from Morogoro	2
154	1001	236.5	144.5	143	922	155.5	207	1160.5	150.5	167.5	281.5	563	197	NA	200	20230705	2580	20192580	Unknown	DBS	29.5	F	1	2019	9	2019-09-25	Wild Mastomys natalensis from Morogoro	1
77	48	92	48	54.5	911	59	66	55.5	37	80.5	126	131.5	48.5	NA	200	20230705	2590	20172590	Unknown	DBS	60	F	2	2017	11	2017-11-07	Wild Mastomys natalensis from Morogoro	1
150	219.5	892	65	251	970	127.5	679	47	89	302	335	342	278.5	854	200	20230914	2590	20172590	Unknown	DBS	55	F	2	2017	6	2017-06-21	Wild Mastomys natalensis from Morogoro	2
82	81	185	86	112.5	286.5	66.5	364	59.5	133	187.5	214.5	1125.5	93.5	NA	200	20230707	2590	20192590	Unknown	DBS	32.1	M	1	2019	9	2019-09-25	Wild Mastomys natalensis from Morogoro	1
98.5	138	271	104.5	108.5	3036	139.5	256	102.5	160	225.5	268	461	142	NA	200	20230707	2610	20192610	Unknown	DBS	53.1	M	1	2019	9	2019-09-25	Wild Mastomys natalensis from Morogoro	1
73	86.5	83	53	50.5	166	63	89.5	59.5	94.5	116	205.5	284	96	NA	200	20230707	2620	20192620	Unknown	DBS	14.8	F	1	2019	9	2019-09-26	Wild Mastomys natalensis from Morogoro	1
61	134.5	814	74	176	562	92	236	72	889.5	144	255	1180	376	871	200	20230919	2640	20172640	Unknown	DBS	52	M	5	2017	8	2017-08-08	Wild Mastomys natalensis from Morogoro	2
26	136	235	181	156.5	445	67	152	44	70	163	169	215.5	329	689.5	200	20230919	2640	20172640	Unknown	DBS	38	M	5	2017	6	2017-06-21	Wild Mastomys natalensis from Morogoro	2
44.5	118	889	73	130	663.5	87.5	245	64	187	177	224	457	175	657	200	20230920	2640	20172640	Unknown	DBS	52	M	5	2017	8	2017-08-22	Wild Mastomys natalensis from Morogoro	2
60.5	90	1007.5	109	107.5	515.5	101	186	47	87	100	268	204	139.5	600	200	20230921	2640	20172640	Unknown	DBS	52	M	5	2017	9	2017-09-05	Wild Mastomys natalensis from Morogoro	2
90.5	186	1097	105	202	1003.5	132.5	359.5	98	130.5	283.5	703	336.5	287	1038	200	20230928	2640	20172640	Unknown	DBS	54	M	5	2017	9	2017-09-19	Wild Mastomys natalensis from Morogoro	2
50	35	78	35	42.5	100	28.5	195	38.5	63	50	108.5	56	41.5	NA	200	20230707	2660	20192660	Unknown	DBS	19.8	M	1	2019	9	2019-09-26	Wild Mastomys natalensis from Morogoro	1
9	40.5	81.5	33	46.5	119.5	25	47	13	17	53	46	64	47.5	113	200	20230914	2670	20172670	Unknown	DBS	25	F	4	2017	6	2017-06-21	Wild Mastomys natalensis from Morogoro	2
48	340.5	472.5	96	142.5	678	98	254	147	130.5	165	186	305	154.5	898.5	200	20230919	2670	20172670	Unknown	DBS	55	F	4	2017	8	2017-08-08	Wild Mastomys natalensis from Morogoro	2
46.5	190	418	72	135	742.5	109.5	535	98	124.5	190.5	221	299	177	797	200	20230920	2670	20172670	Unknown	DBS	62	F	4	2017	8	2017-08-24	Wild Mastomys natalensis from Morogoro	2
114	297.5	1303	133	291.5	1410.5	176.5	690.5	232	218.5	355.5	376	420	300.5	1828.5	200	20231004	2670	20172670	Unknown	DBS	46	F	4	2017	10	2017-10-04	Wild Mastomys natalensis from Morogoro	2
135.5	3396	351	174	125.5	1210.5	120.5	312	143.5	149	299	490.5	10884	265	NA	200	20230707	2670	20192670	Unknown	DBS	28.8	F	2	2019	9	2019-09-26	Wild Mastomys natalensis from Morogoro	1
41	1103	464	118.5	191	435	45.5	269	53	65	218	233	1819	255	952	200	20231018	2670	20192670	Unknown	DBS	28.8	F	2	2019	9	2019-09-26	Wild Mastomys natalensis from Morogoro	2
36	301	400.5	85	294	803.5	66	1369	35	92.5	327	497	490	365.5	1340	200	20230914	2710	20172710	Unknown	DBS	70	F	4	2017	6	2017-06-22	Wild Mastomys natalensis from Morogoro	2
53	103	479	131	113	779.5	78.5	7149	48.5	74	138.5	180	214	169	1019	200	20230920	2710	20172710	Unknown	DBS	54	F	4	2017	8	2017-08-22	Wild Mastomys natalensis from Morogoro	2
72.5	152	787	195	151	1394	97	1366.5	65.5	99.5	196	265	320	258.5	1425	200	20230921	2710	20172710	Unknown	DBS	51	F	4	2017	9	2017-09-05	Wild Mastomys natalensis from Morogoro	2
67	206	926	160.5	195	1182	116	666.5	77	109.5	239.5	339	455.5	290	1307.5	200	20230928	2710	20172710	Unknown	DBS	54	F	4	2017	9	2017-09-19	Wild Mastomys natalensis from Morogoro	2
21.5	180.5	128	48	166	396.5	43	225	24	55	179.5	461	244.5	222	584.5	200	20230914	2730	20172730	Unknown	DBS	58	F	3	2017	6	2017-06-22	Wild Mastomys natalensis from Morogoro	2
51	134	409.5	71	106.5	533	88.5	605	79.5	71.5	139.5	704	228	137	802.5	200	20230919	2730	20172730	Unknown	DBS	62	F	3	2017	8	2017-08-08	Wild Mastomys natalensis from Morogoro	2
51	125	1203	63.5	110	952.5	98.5	244	239.5	192.5	145	1692	240	137	754	200	20231004	2730	20172730	Unknown	DBS	50	F	3	2017	10	2017-10-03	Wild Mastomys natalensis from Morogoro	2
55	388.5	780.5	346.5	453	1262	107.5	675	66	206.5	437	673	775.5	464	1281	200	20230914	2750	20172750	Unknown	DBS	56	F	1	2017	6	2017-06-22	Wild Mastomys natalensis from Morogoro	2
60	486.5	457	99	443	898	92	1314.5	192	131	488.5	634	641.5	631	1363.5	200	20230914	2780	20172780	Unknown	DBS	64	F	3	2017	6	2017-06-23	Wild Mastomys natalensis from Morogoro	2
73	213	1244	139	206	1246.5	134.5	2158.5	296	210	259.5	982.5	438	721	1401	200	20230920	2780	20172780	Unknown	DBS	64	F	3	2017	8	2017-08-22	Wild Mastomys natalensis from Morogoro	2
45.5	94	589	80	115	619.5	129.5	975	68.5	77.5	129	396	201	244.5	684.5	200	20230921	2780	20172780	Unknown	DBS	60	F	3	2017	9	2017-09-05	Wild Mastomys natalensis from Morogoro	2
40	299	282	36.5	305	698.5	64	364	40	81.5	528	358	431	323	1106.5	200	20230914	2790	20172790	Unknown	DBS	34	F	5	2017	6	2017-06-23	Wild Mastomys natalensis from Morogoro	2
59.5	154	467.5	67.5	142	672.5	65.5	362	76	100	281	481.5	209	187	908	200	20230920	2790	20172790	Unknown	DBS	52	F	5	2017	8	2017-08-22	Wild Mastomys natalensis from Morogoro	2
54.5	160.5	343	47	135	558.5	67.5	535	59.5	79.5	331.5	351	213	208.5	839.5	200	20231003	2790	20172790	Unknown	DBS	70	F	5	2017	9	2017-09-20	Wild Mastomys natalensis from Morogoro	2
77	118	461	37	112.5	694	47.5	371.5	50	96.5	394.5	199	172	137	1019	200	20231004	2790	20172790	Unknown	DBS	40	F	5	2017	10	2017-10-04	Wild Mastomys natalensis from Morogoro	2
160.5	432	1578.5	142.5	342.5	1943	170	1895	131.5	310.5	1350	636	649.5	598	2677	200	20231010	2790	20172790	Unknown	DBS	43	F	5	2017	10	2017-10-17	Wild Mastomys natalensis from Morogoro	2
146	228	1092	72.5	264.5	1067.5	71.5	361	132	144	303	681	573	350.5	1439.5	200	20230914	2810	20172810	Unknown	DBS	64	F	1	2017	6	2017-06-23	Wild Mastomys natalensis from Morogoro	2
134.5	281	264.5	110	113	518	117	1774	117.5	241	254.5	329.5	430	189	NA	200	20230706	2810	20192810	Unknown	DBS	33.7	F	1	2019	8	2019-08-02	Wild Mastomys natalensis from Morogoro	1
42	126	176.5	69	132	383.5	69	135	51	53.5	135	150	164	127	407.5	200	20230919	2830	20172830	Unknown	DBS	30	F	5	2017	6	2017-06-27	Wild Mastomys natalensis from Morogoro	2
54.5	220.5	1234	99	118	925.5	127	190	87	110	157	1007.5	865	348	1021	200	20230920	2830	20172830	Unknown	DBS	50	F	5	2017	8	2017-08-16	Wild Mastomys natalensis from Morogoro	2
39.5	134	567	39	89	461.5	53.5	117.5	44	89.5	110.5	350	245	168	477	200	20230920	2830	20172830	Unknown	DBS	52	F	5	2017	8	2017-08-29	Wild Mastomys natalensis from Morogoro	2
330	445	1570	99	186	910	85.5	311.5	101	177	194	267.5	1154	197	1139	200	20231004	2830	20172830	Unknown	DBS	48	F	5	2017	9	2017-09-27	Wild Mastomys natalensis from Morogoro	2
129	362.5	2045	116.5	244	1773	210	988.5	108	174	364	398.5	925	292	1847	200	20231009	2830	20172830	Unknown	DBS	50	F	5	2017	10	2017-10-11	Wild Mastomys natalensis from Morogoro	2
101.5	1042.5	464	1252.5	603	1172.5	97	715	72.5	231.5	602	711	1623	665.5	1442.5	200	20230914	3060	20173060	Unknown	DBS	45	F	1	2017	6	2017-06-01	Wild Mastomys natalensis from Morogoro	2
85	180	382.5	104.5	136.5	736	107.5	482.5	105	462	250	275.5	871	139.5	NA	200	20230707	3060	20193060	Unknown	DBS	41.3	F	1	2019	8	2019-08-28	Wild Mastomys natalensis from Morogoro	1
48	219.5	364	70	252	653.5	87	390	56.5	151.5	284.5	308	339	288	847	200	20230914	3070	20173070	Unknown	DBS	35	F	6	2017	6	2017-06-01	Wild Mastomys natalensis from Morogoro	2
606	88.5	492.5	70	115	613	154	337	50	75.5	126.5	174	153	125	836.5	200	20230919	3070	20173070	Unknown	DBS	60	F	6	2017	8	2017-08-10	Wild Mastomys natalensis from Morogoro	2
6973	209	703.5	179	212	902.5	248	581.5	3331.5	122.5	227.5	344	324	287.5	1978	200	20230928	3070	20173070	Unknown	DBS	60	F	6	2017	9	2017-09-06	Wild Mastomys natalensis from Morogoro	2
2500	155	3772	86	157	997	228	463	603.5	84.5	187	290	259.5	209	8457	200	20230928	3070	20173070	Unknown	DBS	44	F	6	2017	9	2017-09-19	Wild Mastomys natalensis from Morogoro	2
4249.5	188	2998	95	222	1360.5	231.5	508	1368	132	244	444	359.5	287	6684	200	20231004	3070	20173070	Unknown	DBS	55	F	6	2017	10	2017-10-03	Wild Mastomys natalensis from Morogoro	2
1768	224	3390.5	93	249.5	1528.5	280	520	18220.5	282.5	313.5	420	351	327	6113.5	200	20231009	3070	20173070	Unknown	DBS	42	F	6	2017	10	2017-10-17	Wild Mastomys natalensis from Morogoro	2
66.5	66	122.5	64	68	306	55.5	125.5	64.5	67	121.5	186.5	230	118	NA	200	20230707	3070	20193070	Unknown	DBS	22.3	F	1	2019	8	2019-08-28	Wild Mastomys natalensis from Morogoro	1
123	654.5	685.5	2266	529	913.5	120	387	65	235.5	410	436	604	428.5	1238	200	20230914	3080	20173080	Unknown	DBS	71	M	3	2017	6	2017-06-01	Wild Mastomys natalensis from Morogoro	2
70	132	313	84	115	634	114	97	87.5	75	114	137	170	117	508	200	20230919	3080	20173080	Unknown	DBS	36	F	3	2017	8	2017-08-15	Wild Mastomys natalensis from Morogoro	2
62.5	137	249	84	82	562	150.5	123	68	84	112.5	130.5	186	105	357	200	20230920	3080	20173080	Unknown	DBS	32	F	3	2017	8	2017-08-16	Wild Mastomys natalensis from Morogoro	2
62	180.5	152	58	66	820	69.5	254	45	91	112.5	145	255.5	117	NA	200	20230704	3080	20153080	Unknown	DBS	21	F	2	2015	8	2015-08-03	Wild Mastomys natalensis from Morogoro	1
114	130	236	119	123	367	132	141	102	151	207.5	270	272	149.5	NA	200	20230705	3080	20153080	Unknown	DBS	20	F	2	2015	8	2015-08-21	Wild Mastomys natalensis from Morogoro	1
102	131	239	92	89	3117	107.5	519	109	216.5	208	258.5	635.5	200.5	NA	200	20230707	3090	20193090	Unknown	DBS	36.9	F	1	2019	8	2019-08-28	Wild Mastomys natalensis from Morogoro	1
90.5	547	299.5	1457.5	113	1188.5	101	156	99.5	464	215	343.5	1939.5	107	NA	200	20230706	3100	20193100	Unknown	DBS	61.6	F	4	2019	8	2019-08-03	Wild Mastomys natalensis from Morogoro	1
239.5	2059	2533	3037.5	1017.5	3516	279	1307	193	1142	1058	2119.5	3817	926	3264	200	20231011	3100	20193100	Unknown	DBS	57.4	F	4	2019	8	2019-08-29	Wild Mastomys natalensis from Morogoro	2
134.5	955	1241	789	513.5	1790	206.5	482	130	627	647.5	1111	1369.5	481	1539	200	20231011	3100	20193100	Unknown	DBS	61	F	4	2019	8	2019-08-13	Wild Mastomys natalensis from Morogoro	2
109.5	411.5	1304.5	2348	197	990.5	83	220.5	152	649	215.5	973.5	505.5	160	888	200	20231018	3100	20193100	Unknown	DBS	61.6	F	4	2019	8	2019-08-03	Wild Mastomys natalensis from Morogoro	2
68	169	475	96	205	918	119	252	81.5	105.5	216.5	258	488	290	934.5	200	20230919	3610	20173610	Unknown	DBS	36	F	1	2017	7	2017-07-04	Wild Mastomys natalensis from Morogoro	2
393	401.5	950	120.5	389	1383	198	541	146	178	495	1033	586	433	2713.5	200	20230919	3650	20173650	Unknown	DBS	11	F	1	2017	7	2017-07-04	Wild Mastomys natalensis from Morogoro	2
34	99	210	79.5	101	366	50	107	37	50.5	104	145.5	115	108	394.5	200	20230919	3820	20173820	Unknown	DBS	50	F	1	2017	7	2017-07-11	Wild Mastomys natalensis from Morogoro	2
59	52	278.5	67	72	318	41	1578	33	206.5	72.5	73.5	85	62	358.5	200	20230919	3880	20173880	Unknown	DBS	46	F	4	2017	8	2017-08-15	Wild Mastomys natalensis from Morogoro	2
113.5	483.5	957	111.5	148.5	658	104.5	639	75	312	145	222.5	297	159.5	1510	200	20230921	3880	20173880	Unknown	DBS	50	F	4	2017	8	2017-08-29	Wild Mastomys natalensis from Morogoro	2
498	138.5	764	61	159	641	64	550.5	97	361.5	173.5	188.5	241	153	966	200	20230928	3880	20173880	Unknown	DBS	52	F	4	2017	9	2017-09-13	Wild Mastomys natalensis from Morogoro	2
87	149.5	420	12	144	515	75	322.5	96.5	245	145.5	158	311	153.5	577.5	200	20231003	3880	20173880	Unknown	DBS	48	F	4	2017	9	2017-09-26	Wild Mastomys natalensis from Morogoro	2
88	129	169	90.5	97.5	272	75	176.5	85	106.5	148	212.5	286	106.5	NA	200	20230707	4060	20194060	Unknown	DBS	18.9	F	1	2019	8	2019-08-28	Wild Mastomys natalensis from Morogoro	1
449	815.5	1711	1748	2848	6158	1035.5	5123	362.5	1490	1260.5	2612.5	3230	619.5	NA	200	20230707	4070	20194070	Unknown	DBS	52.3	F	2	2019	8	2019-08-28	Wild Mastomys natalensis from Morogoro	1
249	715	4220.5	1443	2111	3816.5	591.5	3401.5	90	1202.5	1078	1639	1119	644	3722	200	20231018	4070	20194070	Unknown	DBS	52.3	F	2	2019	8	2019-08-28	Wild Mastomys natalensis from Morogoro	2
55	72.5	104.5	43.5	85.5	147	53.5	56	49.5	100	73	85	182	86.5	NA	200	20230707	4080	20194080	Unknown	DBS	43.8	M	1	2019	8	2019-08-28	Wild Mastomys natalensis from Morogoro	1
339.5	308	234	108	120.5	331	91.5	311.5	73.5	170	421	582.5	2054.5	128.5	NA	200	20230707	4090	20194090	Unknown	DBS	45	F	1	2019	8	2019-08-28	Wild Mastomys natalensis from Morogoro	1
134.5	320	376	163	154.5	4206	151.5	278	123	226	266	314.5	947.5	227	NA	200	20230707	4100	20194100	Unknown	DBS	33.5	F	1	2019	8	2019-08-08	Wild Mastomys natalensis from Morogoro	1
131.5	156	213.5	136	95	524	118	333.5	106	102	163.5	308.5	297	187.5	NA	200	20230705	4620	20174620	Unknown	DBS	50	F	4	2017	11	2017-11-07	Wild Mastomys natalensis from Morogoro	1
242	148	1455	217.5	159	1052	146	1253	125.5	119.5	205	497	264	174	1037.5	200	20230919	4620	20174620	Unknown	DBS	48	F	4	2017	8	2017-08-15	Wild Mastomys natalensis from Morogoro	2
177	133	1217	174	145.5	731	99.5	842	89.5	107	170	368	229	150.5	654.5	200	20230920	4620	20174620	Unknown	DBS	48	F	4	2017	8	2017-08-16	Wild Mastomys natalensis from Morogoro	2
87.5	179	813	1002	117	910	60.5	1585.5	93	77.5	141	787	339	143	659	200	20231004	4620	20174620	Unknown	DBS	66	F	4	2017	9	2017-09-28	Wild Mastomys natalensis from Morogoro	2
64	110	163.5	65	79.5	259	140	86	51	89.5	129	163.5	257	55	NA	200	20230629	4640	20104640	Unknown	DBS	45	F	1	2010	10	2010-10-12	Wild Mastomys natalensis from Morogoro	1
102	167.5	717	146	118	1933	155	341	127.5	184.5	252.5	318.5	378	134	NA	200	20230703	4640	20114640	Unknown	DBS	37.5	F	1	2011	10	2011-10-22	Wild Mastomys natalensis from Morogoro	1
53.5	192	206	50	57.5	961	80	104.5	57	99.5	119.5	167.5	316	65.5	NA	200	20230705	4670	20174670	Unknown	DBS	42	F	4	2017	11	2017-11-22	Wild Mastomys natalensis from Morogoro	1
96.5	150.5	179	82	73	316	51.5	144	64.5	77.5	81.5	112	133.5	101.5	359.5	200	20230920	4670	20174670	Unknown	DBS	32	F	4	2017	8	2017-08-17	Wild Mastomys natalensis from Morogoro	2
31.5	48.5	297.5	55	39.5	254.5	62	61	30.5	34	54	67	82.5	59.5	768	200	20230921	4670	20174670	Unknown	DBS	50	F	4	2017	8	2017-08-30	Wild Mastomys natalensis from Morogoro	2
32	69	2963	81	66.5	587	36.5	131	39.5	42	71.5	141	74	72.5	622.5	200	20231003	4670	20174670	Unknown	DBS	52	F	4	2017	9	2017-09-27	Wild Mastomys natalensis from Morogoro	2
707	2075.5	612	353	259.5	1314.5	345	785	256	273.5	414.5	1125.5	2365	382	NA	200	20230704	4680	20154680	Unknown	DBS	30	F	2	2015	8	2015-08-05	Wild Mastomys natalensis from Morogoro	1
172.5	806.5	237	140.5	108	465	194.5	224	126	194	253.5	303.5	853	181	NA	200	20230705	4680	20154680	Unknown	DBS	30	F	2	2015	8	2015-08-23	Wild Mastomys natalensis from Morogoro	1
121.5	106.5	572	86.5	133	716	109	370.5	55	85.5	158	172	189	3083	665	200	20230919	4690	20174690	Unknown	DBS	32	F	3	2017	8	2017-08-15	Wild Mastomys natalensis from Morogoro	2
42.5	40	174	75	69.5	197	34.5	115	34.5	29	47	54	60	8188.5	496	200	20230921	4690	20174690	Unknown	DBS	50	F	3	2017	8	2017-08-31	Wild Mastomys natalensis from Morogoro	2
83	127	653	60	131.5	618	94	270	50	98	172	156	176	18060	582	200	20231009	4690	20174690	Unknown	DBS	52	F	3	2017	10	2017-10-11	Wild Mastomys natalensis from Morogoro	2
32	24	95	21	49	118	36	66	39.5	45.5	69	117	72.5	46	NA	200	20230629	4690	20104690	Unknown	DBS	36	M	1	2010	10	2010-10-12	Wild Mastomys natalensis from Morogoro	1
114	143.5	305	111.5	156.5	750.5	115	333	86.5	120	190.5	331	415	101	NA	200	20230703	4690	20114690	Unknown	DBS	37.8	F	1	2011	10	2011-10-22	Wild Mastomys natalensis from Morogoro	1
33	23	33.5	21	43	24	25	35	11	30.5	39	85	48.5	16	NA	200	20230629	4740	20104740	Unknown	DBS	14	M	2	2010	10	2010-10-12	Wild Mastomys natalensis from Morogoro	1
12	23	24.5	126.5	19	34.5	8.5	37	38.5	20	46	32	28	38	126.5	200	20231018	4740	20104740	Unknown	DBS	14	M	2	2010	10	2010-10-12	Wild Mastomys natalensis from Morogoro	2
83.5	171	209	112	123	382.5	182	161.5	107.5	122.5	165.5	262.5	372.5	140.5	NA	200	20230629	4750	20104750	Unknown	DBS	32	F	1	2010	10	2010-10-13	Wild Mastomys natalensis from Morogoro	1
54	83.5	192	42	106.5	388	119	376	202	111	138.5	227.5	250	94	NA	200	20230703	4760	20114760	Unknown	DBS	29.2	F	1	2011	10	2011-10-22	Wild Mastomys natalensis from Morogoro	1
91	2019.5	336	112	182	1020.5	145	2903.5	200	370.5	362.5	363	10738.5	361	NA	200	20230703	4790	20114790	Unknown	DBS	25.3	M	2	2011	10	2011-10-22	Wild Mastomys natalensis from Morogoro	1
66	3898	1043	183	277	775.5	155.5	8278.5	309.5	654	369	277	9587	778	2408	200	20231018	4790	20114790	Unknown	DBS	25.3	M	2	2011	10	2011-10-22	Wild Mastomys natalensis from Morogoro	2
365	425	646	550	309	1358	411	768	353	611	676.5	868.5	1570	747	NA	200	20230705	4820	20154820	Unknown	DBS	50	F	1	2015	8	2015-08-21	Wild Mastomys natalensis from Morogoro	1
136	1550	304	129	112.5	833	145.5	769	123.5	139.5	171.5	221.5	1364	103	NA	200	20230705	4840	20174840	Unknown	DBS	52	F	6	2017	11	2017-11-22	Wild Mastomys natalensis from Morogoro	1
64	131	474.5	72.5	138	739	597	291	101	103	2459	155	268	263.5	757.5	200	20230919	4840	20174840	Unknown	DBS	46	F	6	2017	8	2017-08-15	Wild Mastomys natalensis from Morogoro	2
239	219.5	830	109	140.5	873	118.5	333.5	114.5	83.5	180.5	237	305.5	147	1500	200	20230928	4840	20174840	Unknown	DBS	72	F	6	2017	9	2017-09-12	Wild Mastomys natalensis from Morogoro	2
113	149.5	683.5	86	106	1208	68.5	243.5	71	79	147	295.5	532	124.5	1015	200	20231004	4840	20174840	Unknown	DBS	58	F	6	2017	9	2017-09-27	Wild Mastomys natalensis from Morogoro	2
55	218	603	123.5	212	1242.5	157	289	87	149	422	280	358	223.5	810	200	20231009	4840	20174840	Unknown	DBS	64	F	6	2017	10	2017-10-12	Wild Mastomys natalensis from Morogoro	2
35.5	142	418	86	145	1001.5	109	181.5	63	87	305.5	170	246	156	614	200	20231009	4840	20174840	Unknown	DBS	72	F	6	2017	10	2017-10-11	Wild Mastomys natalensis from Morogoro	2
72	148.5	165	59.5	81.5	334	70.5	75.5	59	101	134.5	194	274	97	NA	200	20230703	4840	20114840	Unknown	DBS	22.7	F	1	2011	10	2011-10-22	Wild Mastomys natalensis from Morogoro	1
34	35	92.5	27	50	112	37	34.5	12	22	28	34.5	28.5	21	NA	200	20230629	4850	20104850	Unknown	DBS	17	M	1	2010	10	2010-10-13	Wild Mastomys natalensis from Morogoro	1
100	106	546.5	104.5	76	541	58.5	284.5	87	63.5	118.5	224	427	104	762	200	20230928	4870	20174870	Unknown	DBS	66	F	2	2017	9	2017-09-13	Wild Mastomys natalensis from Morogoro	2
110	134	566	137	150	788	83	246.5	79	114	149	280	471	154	832	200	20231004	4870	20174870	Unknown	DBS	56	F	2	2017	9	2017-09-28	Wild Mastomys natalensis from Morogoro	2
52	75	419	143.5	99	537.5	125.5	163	46	235	111	128	97	140.5	540.5	200	20230919	4890	20174890	Unknown	DBS	30	F	5	2017	8	2017-08-15	Wild Mastomys natalensis from Morogoro	2
25.5	43	143	150	54	187.5	90.5	72	12.5	96.5	45	131.5	166	44.5	209.5	200	20230921	4890	20174890	Unknown	DBS	41	F	5	2017	8	2017-08-31	Wild Mastomys natalensis from Morogoro	2
28	94	220.5	98	66.5	329	47	93.5	45	120.5	87.5	108	285	68	455.5	200	20230928	4890	20174890	Unknown	DBS	52	F	5	2017	9	2017-09-12	Wild Mastomys natalensis from Morogoro	2
86.5	103	177	89.5	70	267.5	76	94.5	30.5	75	60.5	68	305	83	330.5	200	20231003	4890	20174890	Unknown	DBS	42	F	5	2017	9	2017-09-26	Wild Mastomys natalensis from Morogoro	2
160	222	371.5	130	117.5	517	93.5	197.5	99	145	132	123	897.5	137	646	200	20231004	4890	20174890	Unknown	DBS	38	F	5	2017	9	2017-09-28	Wild Mastomys natalensis from Morogoro	2
98	182.5	241.5	79	102	454.5	86	3609.5	120.5	195	179	383.5	633.5	259.5	NA	200	20230703	4890	20114890	Unknown	DBS	20.4	F	1	2011	10	2011-10-22	Wild Mastomys natalensis from Morogoro	1
109	117	187	133	100.5	302.5	111.5	336.5	106.5	181	214	236.5	410	173.5	NA	200	20230707	5060	20195060	Unknown	DBS	19.2	M	1	2019	8	2019-08-29	Wild Mastomys natalensis from Morogoro	1
14.5	108	85	41	117	259	41	119	28.5	71	134	137	143	157.5	300	200	20230914	5080	20175080	Unknown	DBS	37	F	5	2017	6	2017-06-06	Wild Mastomys natalensis from Morogoro	2
86	127	535	96	122	793	121	405.5	79	103.5	140	174	319.5	135	690.5	200	20230919	5080	20175080	Unknown	DBS	52	F	5	2017	8	2017-08-15	Wild Mastomys natalensis from Morogoro	2
64	120.5	810.5	43	115.5	941.5	92	777	58	104	142.5	194	185	166.5	1468	200	20230920	5080	20175080	Unknown	DBS	64	F	5	2017	8	2017-08-29	Wild Mastomys natalensis from Morogoro	2
147	181.5	928	115.5	160	923.5	100.5	855.5	86	172.5	223	539	304	223	1053	200	20231004	5080	20175080	Unknown	DBS	64	F	5	2017	9	2017-09-27	Wild Mastomys natalensis from Morogoro	2
519	145.5	820	51	131	840.5	49	446	37	99	172	288	221	171.5	963	200	20231009	5080	20175080	Unknown	DBS	64	F	5	2017	10	2017-10-13	Wild Mastomys natalensis from Morogoro	2
46	199	74	36	69.5	114	26.5	39.5	42.5	80	85.5	82.5	756	42.5	NA	200	20230707	5080	20195080	Unknown	DBS	14.1	M	1	2019	8	2019-08-29	Wild Mastomys natalensis from Morogoro	1
26	187.5	266	2825	200	485.5	58.5	191	45	91	211	231	266	193	618	200	20230914	5090	20175090	Unknown	DBS	9	F	3	2017	6	2017-06-06	Wild Mastomys natalensis from Morogoro	2
63	130	340	53	108	391.5	70.5	146.5	54	58.5	305.5	132.5	238	96.5	1357.5	200	20230928	5090	20175090	Unknown	DBS	40	F	3	2017	9	2017-09-19	Wild Mastomys natalensis from Morogoro	2
67	83.5	223	43	51	236.5	49.5	65.5	29.5	44.5	111.5	90	119.5	64.5	867.5	200	20231003	5090	20175090	Unknown	DBS	40	F	3	2017	9	2017-09-21	Wild Mastomys natalensis from Morogoro	2
244	299	437	567.5	231.5	673	226	2002	243	481.5	458.5	699.5	1787	568.5	NA	200	20230707	6100	20196100	Unknown	DBS	60.1	F	1	2019	8	2019-08-09	Wild Mastomys natalensis from Morogoro	1
816	473.5	618	37	490	982	72	923.5	29	68	501	601	595	518	1341	200	20230914	7100	20177100	Unknown	DBS	46	F	2	2017	5	2017-05-27	Wild Mastomys natalensis from Morogoro	2
742	394	1078.5	115	364	1617	169	847	171	166.5	419	538	886	462	1748.5	200	20230919	7100	20177100	Unknown	DBS	48	F	2	2017	6	2017-06-28	Wild Mastomys natalensis from Morogoro	2
78	529.5	1742	108.5	907	2412.5	185	2220.5	98	153.5	595	1045	910	1717	2408	200	20230914	8100	20178100	Unknown	DBS	55	F	5	2017	6	2017-06-26	Wild Mastomys natalensis from Morogoro	2
25	135.5	447	35	557	826	46	645	27.5	139	182	567	291	603.5	710.5	200	20230914	8100	20178100	Unknown	DBS	70	F	5	2017	5	2017-05-31	Wild Mastomys natalensis from Morogoro	2
254	247	2123	124	525	2581	171	883	628	180	1034	550.5	1869	2279	1492	200	20230919	8100	20178100	Unknown	DBS	55	F	5	2017	8	2017-08-08	Wild Mastomys natalensis from Morogoro	2
187.5	208	2201.5	114	424	2031.5	124.5	603	112	120	300.5	337	1306	1838.5	1163.5	200	20230920	8100	20178100	Unknown	DBS	56	F	5	2017	8	2017-08-22	Wild Mastomys natalensis from Morogoro	2
140	229	1845	104.5	1433	1643.5	116.5	607.5	91.5	125	243	762.5	1974	2096.5	1015	200	20230921	8100	20178100	Unknown	DBS	51	F	5	2017	9	2017-09-05	Wild Mastomys natalensis from Morogoro	2
349.5	202	356.5	207	161	832.5	175.5	628	141	163	267.5	391.5	662	199	NA	200	20230705	8100	20158100	Unknown	DBS	45	M	1	2015	4	2015-04-09	Wild Mastomys natalensis from Morogoro	1
131	298	369	139	146.5	684	162.5	323	142.5	325	311	359	3651.5	176.5	NA	200	20230707	8100	20198100	Unknown	DBS	48	F	3	2019	9	2019-09-04	Wild Mastomys natalensis from Morogoro	1
45.5	257	337	73	267.5	711	58	284.5	44.5	178	314	279	612.5	277	764	200	20231011	8100	20198100	Unknown	DBS	46	F	3	2019	8	2019-08-22	Wild Mastomys natalensis from Morogoro	2
69	192	638.5	97.5	196	901.5	127	329	107	184	245.5	261	887.5	272	852	200	20231011	8100	20198100	Unknown	DBS	48	F	3	2019	9	2019-09-04	Wild Mastomys natalensis from Morogoro	2
174	228	343	177.5	183.5	383	168.5	428	167.5	287	344	365.5	734.5	278.5	NA	200	20230707	10100	201910100	Unknown	DBS	53.6	F	1	2019	8	2019-08-23	Wild Mastomys natalensis from Morogoro	1
544	346	387	70	329	840	84	754	53	187	367.5	494	498	840	1388	200	20230914	11060	201711060	Unknown	DBS	37	F	1	2017	6	2017-06-13	Wild Mastomys natalensis from Morogoro	2
86	82	180	59.5	62.5	369	61.5	210.5	45	106.5	128	133.5	243	124	NA	200	20230707	11080	201911080	Unknown	DBS	19.8	F	1	2019	9	2019-09-12	Wild Mastomys natalensis from Morogoro	1
54	116	121	154.5	59.5	397	38	73	40.5	105	91.5	131.5	150	77.5	NA	200	20230707	11090	201911090	Unknown	DBS	21.4	F	1	2019	9	2019-09-17	Wild Mastomys natalensis from Morogoro	1
222	160	373.5	111	146.5	693	195	584	114	184.5	241.5	319.5	612.5	585	NA	200	20230704	11090	201511090	Unknown	DBS	24	F	1	2015	8	2015-08-05	Wild Mastomys natalensis from Morogoro	1
105	769.5	2946	89	811	4765.5	173.5	2161	102	178	811	1884.5	1201.5	993.5	2491	200	20230914	12060	201712060	Unknown	DBS	91	F	3	2017	6	2017-06-14	Wild Mastomys natalensis from Morogoro	2
198	271	2228.5	126.5	260.5	2689	183	1530	112	187.5	272.5	667	563	304	1789.5	200	20230919	12060	201712060	Unknown	DBS	80	F	3	2017	8	2017-08-08	Wild Mastomys natalensis from Morogoro	2
373.5	373	3201	292	429.5	4230.5	148	1959	97	219	390.5	973	685	561	1865	200	20230920	12060	201712060	Unknown	DBS	58	F	3	2017	8	2017-08-22	Wild Mastomys natalensis from Morogoro	2
55.5	61	139	52.5	564.5	160	40	168.5	35.5	100	114	126.5	213	109.5	NA	200	20230707	12060	201912060	Unknown	DBS	40	F	1	2019	9	2019-09-17	Wild Mastomys natalensis from Morogoro	1
153	138	297	135	136	942.5	142.5	235.5	114	213	186.5	292	385	179	NA	200	20230705	12070	201912070	Unknown	DBS	39.5	M	1	2019	9	2019-09-17	Wild Mastomys natalensis from Morogoro	1
140.5	167	278.5	78.5	118.5	328	90.5	242	99.5	146	172	199.5	402.5	128.5	NA	200	20230707	12070	201512070	Unknown	DBS	28	M	1	2015	9	2015-09-14	Wild Mastomys natalensis from Morogoro	1
28	179.5	148.5	35	112	342.5	58.5	125.5	30	64	140.5	150	226	132	412	200	20230914	12080	201712080	Unknown	DBS	53	M	1	2017	6	2017-06-14	Wild Mastomys natalensis from Morogoro	2
72	56	109	51	81	134.5	65.5	76	58.5	88.5	123	137.5	194	138	NA	200	20230707	12080	201912080	Unknown	DBS	19.7	F	1	2019	9	2019-09-18	Wild Mastomys natalensis from Morogoro	1
121.5	234.5	170	101	96.5	891	84.5	236.5	84.5	189	183	200.5	2677	156.5	NA	200	20230707	13060	201913060	Unknown	DBS	39.6	F	1	2019	9	2019-09-18	Wild Mastomys natalensis from Morogoro	1
59.5	96	182	30	66.5	291.5	520	108.5	28.5	65	87	99	228	77	362	200	20230914	13070	201713070	Unknown	DBS	38	F	7	2017	6	2017-06-14	Wild Mastomys natalensis from Morogoro	2
1122	232	1783.5	107	213	1634	157	9265	150	175	396.5	700	638	550	2717.5	200	20230919	13070	201713070	Unknown	DBS	60	F	7	2017	8	2017-08-08	Wild Mastomys natalensis from Morogoro	2
119.5	117	513.5	65	105	735	91.5	523	46	77	142.5	178	316	164	1285.5	200	20230920	13070	201713070	Unknown	DBS	74	F	7	2017	8	2017-08-22	Wild Mastomys natalensis from Morogoro	2
264.5	264	990	103	173	1518.5	100.5	662.5	79.5	152	212.5	285	883	272.5	1621	200	20230921	13070	201713070	Unknown	DBS	60	F	7	2017	9	2017-09-05	Wild Mastomys natalensis from Morogoro	2
368	402	1289.5	136	190	1901.5	141.5	851.5	112	196.5	321.5	362	1151	353	2394.5	200	20230928	13070	201713070	Unknown	DBS	50	F	7	2017	9	2017-09-06	Wild Mastomys natalensis from Morogoro	2
178	190	1110	90	183	1187.5	123	416.5	67.5	132.5	286.5	271	376.5	298.5	1773.5	200	20230928	13070	201713070	Unknown	DBS	50	F	7	2017	9	2017-09-19	Wild Mastomys natalensis from Morogoro	2
888.5	277	2045	132.5	274	2109	226.5	577.5	143	212	357	391	520.5	462	2611.5	200	20231004	13070_1	201713070_1	Unknown	DBS	55	M	1	2017	10	2017-10-03	Wild Mastomys natalensis from Morogoro	2
827	378	1656.5	135	400.5	2654	228.5	3533	199	436	638.5	582	1306.5	797	2841	200	20231010	13070	201713070	Unknown	DBS	48	F	7	2017	10	2017-10-17	Wild Mastomys natalensis from Morogoro	2
67	108	138	78.5	54.5	149	67.5	151	49.5	105	120	101.5	240.5	136.5	NA	200	20230707	13070	201913070	Unknown	DBS	12	F	2	2019	9	2019-09-18	Wild Mastomys natalensis from Morogoro	1
32	94	101.5	92.5	65	221.5	53	126.5	48	48	103	91	105	143	262.5	200	20231018	13070	201913070	Unknown	DBS	12	F	2	2019	9	2019-09-18	Wild Mastomys natalensis from Morogoro	2
122	162	227	137	158	397	147.5	848.5	128	140.5	273	477	836	185	NA	200	20230629	13080	201013080	Unknown	DBS	31	F	1	2010	10	2010-10-26	Wild Mastomys natalensis from Morogoro	1
227	488.5	1375	142.5	448	1549.5	385	652	1794	872	1093	734.5	996	436	3191	200	20230914	13090	201713090	Unknown	DBS	52	F	5	2017	6	2017-06-14	Wild Mastomys natalensis from Morogoro	2
90.5	215	1590	106	216.5	1706	160	392	1842	310	404.5	622.5	550.5	255	2950	200	20230920	13090	201713090	Unknown	DBS	44	F	5	2017	8	2017-08-22	Wild Mastomys natalensis from Morogoro	2
284	482	2186.5	298	446	3059.5	335.5	1090	2984	881	1044	603	981.5	543.5	2793	200	20230921	13090	201713090	Unknown	DBS	50	F	5	2017	9	2017-09-05	Wild Mastomys natalensis from Morogoro	2
316	419	2016	252.5	425	2625	306	960	2925	999.5	1028	521	1049.5	479	2297	200	20230928	13090	201713090	Unknown	DBS	48	F	5	2017	9	2017-09-06	Wild Mastomys natalensis from Morogoro	2
308	481	2604	187	489.5	6648	311	1390.5	2322	874.5	1155.5	2712	1009	523	3475.5	200	20230928	13090	201713090	Unknown	DBS	50	F	5	2017	9	2017-09-19	Wild Mastomys natalensis from Morogoro	2
64.5	93.5	181	78	113	235	87.5	148	73	94	132	197.5	333.5	116	NA	200	20230629	13090	201013090	Unknown	DBS	25	F	1	2010	10	2010-10-12	Wild Mastomys natalensis from Morogoro	1
69	197	82	93	59.5	122	55.5	174	44.5	97.5	104	130.5	1329	60.5	NA	200	20230707	13090	201913090	Unknown	DBS	56.4	F	2	2019	9	2019-09-18	Wild Mastomys natalensis from Morogoro	1
29	135	122.5	123	71	252.5	27.5	201	51.5	48.5	93	106	287.5	80	248	200	20231018	13090	201913090	Unknown	DBS	56.4	F	2	2019	9	2019-09-18	Wild Mastomys natalensis from Morogoro	2
45.5	77.5	64	344	49.5	465	31.5	136.5	46.5	81	125.5	59.5	168.5	50.5	NA	200	20230707	14060	201914060	Unknown	DBS	23.8	F	1	2019	9	2019-09-19	Wild Mastomys natalensis from Morogoro	1
33.5	196.5	276	82	170	516.5	62	203.5	96	68.5	196	205.5	231	194	466.5	200	20230919	14070	201714070	Unknown	DBS	52	M	1	2017	6	2017-06-15	Wild Mastomys natalensis from Morogoro	2
148	77	207	91.5	82	285.5	117.5	220	77.5	225.5	155	340	337	138.5	NA	200	20230707	14070	201914070	Unknown	DBS	34.4	M	1	2019	9	2019-09-19	Wild Mastomys natalensis from Morogoro	1
99	101	221	102	137	320	103	144	115	130	162	249.5	216.5	128	NA	200	20230629	14080	201014080	Unknown	DBS	28	M	1	2010	10	2010-10-26	Wild Mastomys natalensis from Morogoro	1
95.5	129	347	135	63.5	489	84	285	66.5	148	150	180.5	2188	139.5	NA	200	20230707	14080	201914080	Unknown	DBS	35.7	F	1	2019	9	2019-09-20	Wild Mastomys natalensis from Morogoro	1
147	188.5	387	164	169.5	574.5	195	300	157	171	256.5	377.5	546.5	262	NA	200	20230629	14090	201014090	Unknown	DBS	48	M	2	2010	10	2010-10-26	Wild Mastomys natalensis from Morogoro	1
58.5	86	158	77.5	96	254.5	61	142.5	63	72.5	108	180.5	376	105	NA	200	20230629	14090	201014090	Unknown	DBS	55	M	2	2010	10	2010-10-12	Wild Mastomys natalensis from Morogoro	1
42	127	103	47.5	57	119.5	67.5	76	52.5	69.5	82.5	100.5	2265	38	NA	200	20230629	15050	201015050	Unknown	DBS	13	F	2	2010	10	2010-10-12	Wild Mastomys natalensis from Morogoro	1
30	118	43.5	120.5	87	153	20.5	91	63	39	111	94	813.5	89	244	200	20231018	15050	201015050	Unknown	DBS	13	F	2	2010	10	2010-10-12	Wild Mastomys natalensis from Morogoro	2
65	80	138.5	81.5	95	175	70.5	113	59	101.5	105	203	145.5	89	NA	200	20230629	15060	201015060	Unknown	DBS	28	M	1	2010	10	2010-10-26	Wild Mastomys natalensis from Morogoro	1
6384	177	271	170.5	128.5	638.5	130.5	798.5	125	269.5	238	1293.5	870	196.5	NA	200	20230707	15060	201915060	Unknown	DBS	50.3	F	2	2019	9	2019-09-19	Wild Mastomys natalensis from Morogoro	1
7241	160	466.5	129	155	681.5	82.5	565	96	149	201	730	277	243.5	1097	200	20231018	15060	201915060	Unknown	DBS	50.3	F	2	2019	9	2019-09-19	Wild Mastomys natalensis from Morogoro	2
48.5	329.5	427	49	325	1056.5	104	527	53	146	370	468	439	381	1360.5	200	20230914	15080	201715080	Unknown	DBS	8	M	3	2017	6	2017-06-16	Wild Mastomys natalensis from Morogoro	2
50	118.5	572	103	98	924	114.5	356	52.5	77	739.5	177	270	152	632	200	20230920	15080	201715080	Unknown	DBS	38	M	3	2017	8	2017-08-22	Wild Mastomys natalensis from Morogoro	2
101.5	153	433.5	77	98	4772	92	232	68.5	74	693	314	199	237.5	616	200	20230921	15080	201715080	Unknown	DBS	42	M	3	2017	9	2017-09-05	Wild Mastomys natalensis from Morogoro	2
45	64	143.5	38	29.5	133	41	64	33.5	110	71	81.5	179.5	74.5	NA	200	20230707	15080	201915080	Unknown	DBS	10.3	M	1	2019	9	2019-09-25	Wild Mastomys natalensis from Morogoro	1
83.5	40	80	61.5	80.5	149	68	146	50	62.5	67.5	134.5	111	65.5	NA	200	20230707	15090	201915090	Unknown	DBS	25.9	M	1	2019	9	2019-09-25	Wild Mastomys natalensis from Morogoro	1
114.5	208	220	104.5	107.5	276	96.5	264	87	182	198	212	727.5	120.5	NA	200	20230707	15100	201915100	Unknown	DBS	31.6	M	1	2019	8	2019-08-30	Wild Mastomys natalensis from Morogoro	1
135.5	332	448	131	200.5	927	161	328.5	179.5	332	314	403.5	1742	703	NA	200	20230707	16100	201916100	Unknown	DBS	22.5	F	3	2019	9	2019-09-05	Wild Mastomys natalensis from Morogoro	1
90	283	629	63.5	279.5	871	126.5	382	110	195	313.5	356.5	480.5	583.5	967.5	200	20231011	16100	201916100	Unknown	DBS	22.5	F	3	2019	9	2019-09-05	Wild Mastomys natalensis from Morogoro	2
112	423	687.5	88.5	458	1045.5	253	491	460	742	703.5	451.5	657.5	574.5	1091	200	20231011	16100	201916100	Unknown	DBS	27.4	F	3	2019	9	2019-09-18	Wild Mastomys natalensis from Morogoro	2
61	216.5	924	295.5	305	876.5	104.5	323	61	172.5	291.5	307	463	231	902	200	20230914	18100	201718100	Unknown	DBS	56	F	6	2017	6	2017-06-13	Wild Mastomys natalensis from Morogoro	2
50	78	612	244.5	127.5	469	59.5	223.5	46	81.5	121	143.5	155	124.5	505.5	200	20230919	18100	201718100	Unknown	DBS	80	F	6	2017	8	2017-08-08	Wild Mastomys natalensis from Morogoro	2
117.5	229	1774	1410	330	1589.5	192.5	679	108	144	368.5	572	492	281.5	1408	200	20230920	18100	201718100	Unknown	DBS	60	F	6	2017	8	2017-08-22	Wild Mastomys natalensis from Morogoro	2
71.5	157	819	435	176	653.5	96	471.5	57.5	136	184	440	325	198.5	649	200	20230921	18100	201718100	Unknown	DBS	52	F	6	2017	9	2017-09-05	Wild Mastomys natalensis from Morogoro	2
70	194	1153	406.5	354.5	1099.5	107.5	564.5	110	157	280	505	422.5	280	1079.5	200	20231003	18100	201718100	Unknown	DBS	52	F	6	2017	9	2017-09-21	Wild Mastomys natalensis from Morogoro	2
89.5	329.5	1295	263.5	411.5	1502	154.5	858.5	121.5	245	430	761	606	347	1462.5	200	20231004	18100	201718100	Unknown	DBS	60	F	6	2017	10	2017-10-03	Wild Mastomys natalensis from Morogoro	2
107	112.5	180	91	86.5	230	93	214	100.5	181	229	219.5	468	132.5	NA	200	20230707	18100	201918100	Unknown	DBS	32.8	F	1	2019	9	2019-09-12	Wild Mastomys natalensis from Morogoro	1
167	280	1353	237	149.5	2592	244.5	2253	157.5	2243	518	830	1644	285	NA	200	20230707	20100	201920100	Unknown	DBS	88.5	F	2	2019	8	2019-08-28	Wild Mastomys natalensis from Morogoro	1
78	207	1755	187	210	1686.5	140.5	1574.5	107	2136	286.5	483	367	307	1318	200	20231018	20100	201920100	Unknown	DBS	88.5	F	2	2019	8	2019-08-28	Wild Mastomys natalensis from Morogoro	2
78	424	1136	137	491	1851	174.5	956.5	129	188	487	541	1146.5	6557	3412	200	20230919	21060	201721060	Unknown	DBS	52	F	1	2017	6	2017-06-27	Wild Mastomys natalensis from Morogoro	2
36.5	60	203	49	65.5	319	54	124.5	48.5	64	72	93	74	47	280.5	200	20230919	21090	201721090	Unknown	DBS	60	F	5	2017	8	2017-08-09	Wild Mastomys natalensis from Morogoro	2
28	85.5	154.5	78	95	328	59	117	51	46.5	104.5	121.5	124	96	322	200	20230919	21090	201721090	Unknown	DBS	12	M	5	2017	6	2017-06-27	Wild Mastomys natalensis from Morogoro	2
57.5	118	299	72.5	83	534.5	88.5	449	62	418	95	255	478	152	655	200	20230920	21090	201721090	Unknown	DBS	52	F	5	2017	8	2017-08-22	Wild Mastomys natalensis from Morogoro	2
59	93.5	430	55	99.5	599	79	365.5	38.5	146.5	121.5	297	142	100	462	200	20230928	21090	201721090	Unknown	DBS	48	F	5	2017	9	2017-09-19	Wild Mastomys natalensis from Morogoro	2
65.5	176	435	75	197.5	854.5	108	632	59	241	434.5	328	249	210	825.5	200	20231009	21090	201721090	Unknown	DBS	35	F	5	2017	10	2017-10-17	Wild Mastomys natalensis from Morogoro	2
42.5	156	198	68.5	162	408.5	85	217	56	58.5	186	648	227	172	506.5	200	20230919	22060	201722060	Unknown	DBS	12	M	1	2017	6	2017-06-27	Wild Mastomys natalensis from Morogoro	2
303.5	616	1500.5	555	549	2035.5	179	1992	169	222	519.5	642.5	1480	840	2126.5	200	20230919	22080	201722080	Unknown	DBS	50	F	4	2017	6	2017-06-27	Wild Mastomys natalensis from Morogoro	2
193.5	242	3276	346	228	2952	109.5	672.5	96	204	280.5	419	407.5	543	1932	200	20230920	22080	201722080	Unknown	DBS	50	F	4	2017	8	2017-08-22	Wild Mastomys natalensis from Morogoro	2
125.5	219	2906.5	301	231	2654.5	157	439	93.5	187	266	395.5	578	539.5	2079	200	20230921	22080	201722080	Unknown	DBS	44	F	4	2017	9	2017-09-05	Wild Mastomys natalensis from Morogoro	2
330	368.5	3545	497	360	3311	328	2002.5	183.5	220	437	735.5	590	736.5	2964	200	20230928	22080	201722080	Unknown	DBS	50	F	4	2017	9	2017-09-19	Wild Mastomys natalensis from Morogoro	2
221	2117.5	529.5	211.5	230	1037	231.5	583	313	426.5	493.5	705	944.5	253	NA	200	20230704	23070	201523070	Unknown	DBS	33	F	1	2015	8	2015-08-03	Wild Mastomys natalensis from Morogoro	1
115.5	125.5	188.5	111	77	720	107.5	247.5	98	125.5	145	230.5	212.5	164	NA	200	20230705	23090	201723090	Unknown	DBS	60	M	4	2017	11	2017-11-08	Wild Mastomys natalensis from Morogoro	1
26	61	141	43	72.5	245	36	90.5	37	35	81.5	75	95	84	226.5	200	20230919	23090	201723090	Unknown	DBS	31	M	4	2017	7	2017-07-04	Wild Mastomys natalensis from Morogoro	2
28	92	845	56	95	540.5	119.5	435	45.5	76	119.5	279	135	127.5	651	200	20230920	23090	201723090	Unknown	DBS	52	M	4	2017	8	2017-08-16	Wild Mastomys natalensis from Morogoro	2
43	171.5	1207	141	119	785.5	73.5	267.5	56	106	183	210	188.5	161.5	752.5	200	20231009	23090	201723090	Unknown	DBS	60	M	4	2017	10	2017-10-13	Wild Mastomys natalensis from Morogoro	2
25.5	206	222	62	102.5	361	61	216.5	66.5	87.5	112.5	119.5	171	249.5	420.5	200	20230919	24080	201724080	Unknown	DBS	38	F	1	2017	7	2017-07-04	Wild Mastomys natalensis from Morogoro	2
69	254.5	553	105	278	862.5	164	361	67	84.5	295.5	414	358	308	814	200	20230919	25100	201725100	Unknown	DBS	58	F	1	2017	6	2017-06-21	Wild Mastomys natalensis from Morogoro	2
23	120.5	159.5	16	90.5	332.5	40	102	18	48	104	127	142	95	329	200	20230914	26100	201726100	Unknown	DBS	38	M	4	2017	6	2017-06-22	Wild Mastomys natalensis from Morogoro	2
57.5	89	294	34	70	592	63.5	201	30	58	97.5	124	162	106	652	200	20230920	26100	201726100	Unknown	DBS	64	M	4	2017	8	2017-08-24	Wild Mastomys natalensis from Morogoro	2
79	256	721.5	117	151	1182	155.5	1001	72	101.5	187.5	286	367	175	1372	200	20230928	26100	201726100	Unknown	DBS	52	M	4	2017	9	2017-09-19	Wild Mastomys natalensis from Morogoro	2
181	361	2160	184	245	2294.5	337	852.5	142	522	381.5	493.5	812	297	3398	200	20231009	26100	201726100	Unknown	DBS	40	M	4	2017	10	2017-10-05	Wild Mastomys natalensis from Morogoro	2
23	99.5	135.5	89	97	329.5	43.5	411.5	32	48.5	145.5	141.5	184.5	116	378	200	20230914	27100	201727100	Unknown	DBS	40	M	6	2017	6	2017-06-23	Wild Mastomys natalensis from Morogoro	2
57.5	122	945	65	117.5	1238	98.5	327	177.5	83.5	126.5	210	213	237	1536.5	200	20230920	27100	201727100	Unknown	DBS	50	M	6	2017	8	2017-08-24	Wild Mastomys natalensis from Morogoro	2
74.5	164	725	107.5	96	890.5	109	216.5	93	108	142.5	364	271	123	1030	200	20230928	27100	201727100	Unknown	DBS	60	M	6	2017	9	2017-09-06	Wild Mastomys natalensis from Morogoro	2
74	200.5	898	111.5	150	995.5	137.5	461.5	83.5	136.5	179.5	2522.5	283	207	1292	200	20231003	27100	201727100	Unknown	DBS	56	M	6	2017	9	2017-09-20	Wild Mastomys natalensis from Morogoro	2
277	299	1548	134	241	2005.5	237.5	498	110	188	303	8191	576	286	1561	200	20231004	27100	201727100	Unknown	DBS	55	M	6	2017	10	2017-10-03	Wild Mastomys natalensis from Morogoro	2
117	268	2490.5	80.5	253.5	2006	164.5	434	85	591	359	8065	632.5	339	2578	200	20231010	27100	201727100	Unknown	DBS	48	M	6	2017	10	2017-10-17	Wild Mastomys natalensis from Morogoro	2
36	340	488.5	5833	380	932.5	310.5	594	32	174.5	324	402	415	729	1016.5	200	20230914	30100	201730100	Unknown	DBS	72	M	3	2017	6	2017-06-01	Wild Mastomys natalensis from Morogoro	2
85.5	193	1506	1255	194	1148.5	138.5	889	64	113	203.5	471	256	364.5	1475	200	20230920	30100	201730100	Unknown	DBS	55	M	3	2017	8	2017-08-23	Wild Mastomys natalensis from Morogoro	2
135.5	201	1639	6769	221	1505.5	200.5	828.5	93.5	146	248	546	295.5	585.5	1289	200	20230921	30100	201730100	Unknown	DBS	68	M	3	2017	9	2017-09-05	Wild Mastomys natalensis from Morogoro	2
766.5	1020.5	563	3706.5	1886	961	1836	485	270.5	1088	2435.5	700	3121.5	494	NA	200	20230705	30100	201530100	Unknown	DBS	65	M	1	2015	5	2015-05-12	Wild Mastomys natalensis from Morogoro	1
102	98.5	106.5	57	85.5	157.5	46.5	291	63	176.5	117.5	149.5	388	92	NA	200	20230707	30100	201930100	Unknown	DBS	17.7	M	1	2019	8	2019-08-28	Wild Mastomys natalensis from Morogoro	1
130	261.5	764	143.5	179.5	857	100.5	807.5	79	121	242	1893	403.5	351.5	1263.5	200	20230921	31080	201731080	Unknown	DBS	55	F	4	2017	8	2017-08-30	Wild Mastomys natalensis from Morogoro	2
135	337	1897	187	282	1921.5	142	1282.5	106	205.5	459.5	2652	538	523	2208.5	200	20230928	31080	201731080	Unknown	DBS	50	F	4	2017	9	2017-09-13	Wild Mastomys natalensis from Morogoro	2
701	605	2265	247	324	2442	202.5	1086	156	280	585	3066	619	548	2409	200	20231004	31080	201731080	Unknown	DBS	50	F	4	2017	9	2017-09-27	Wild Mastomys natalensis from Morogoro	2
647	493.5	2375	228	438	2609.5	278	1237	156	312	744.5	2836	596	1392.5	2998.5	200	20231009	31080	201731080	Unknown	DBS	50	F	4	2017	10	2017-10-12	Wild Mastomys natalensis from Morogoro	2
150	238.5	318	135.5	140	450	118	205	90	152	219	289.5	990.5	120	NA	200	20230629	32060	201032060	Unknown	DBS	35	F	1	2010	10	2010-10-26	Wild Mastomys natalensis from Morogoro	1
44	43	120	45	61	88	32	47	24	61.5	54	70.5	68.5	45	NA	200	20230629	32090	201032090	Unknown	DBS	22	F	1	2010	10	2010-10-12	Wild Mastomys natalensis from Morogoro	1
40	41	130	49	59	90	40.5	75	28.5	83	74	134.5	86.5	394	NA	200	20230629	33090	201033090	Unknown	DBS	26	M	2	2010	10	2010-10-26	Wild Mastomys natalensis from Morogoro	1
20.5	112.5	135.5	46	81.5	217	51.5	75.5	36	30	92	134.5	104	1201	NA	200	20230629	33090	201033090	Unknown	DBS	26	M	2	2010	10	2010-10-12	Wild Mastomys natalensis from Morogoro	1
41	49	121	35.5	77	82	48	54	24	60	68	122.5	82.5	59.5	NA	200	20230629	34080	201034080	Unknown	DBS	32	F	1	2010	10	2010-10-26	Wild Mastomys natalensis from Morogoro	1
62	22	137	84.5	50.5	130	51	68	34	51	80.5	147.5	100.5	78	NA	200	20230629	34090	201034090	Unknown	DBS	28	M	1	2010	10	2010-10-12	Wild Mastomys natalensis from Morogoro	1
41	7	98	40	73.5	130	29	59	34	23	95.5	115.5	77.5	53	NA	200	20230629	35090	201035090	Unknown	DBS	38	M	1	2010	10	2010-10-12	Wild Mastomys natalensis from Morogoro	1
78.5	104.5	168	75	94.5	218	86.5	435	69.5	143	164	553	217.5	122	NA	200	20230707	40100	201940100	Unknown	DBS	37	M	1	2019	8	2019-08-28	Wild Mastomys natalensis from Morogoro	1
165	179	577.5	163	159.5	1072	218	454.5	163	208	292	369.5	559.5	243	NA	200	20230629	41020	201041020	Unknown	DBS	23	F	2	2010	10	2010-10-12	Wild Mastomys natalensis from Morogoro	1
39	289	791.5	154	275	924.5	96.5	493	88.5	88	344.5	330	366	321	889	200	20231018	41020	201041020	Unknown	DBS	23	F	2	2010	10	2010-10-12	Wild Mastomys natalensis from Morogoro	2
120	170	282	922	127	750.5	103	153	84	145	189.5	357	542	111	NA	200	20230703	41090	201141090	Unknown	DBS	28.1	M	1	2011	10	2011-10-22	Wild Mastomys natalensis from Morogoro	1
90	4273	980	87.5	173	2044	171	419	115	139	193	684	1177	194.5	889.5	200	20230919	42080	201742080	Unknown	DBS	30	F	2	2017	8	2017-08-15	Wild Mastomys natalensis from Morogoro	2
52	390.5	902	69	182	1403.5	76	1561	57.5	134	233	258	420	232.5	1239	200	20231009	42080	201742080	Unknown	DBS	52	F	2	2017	10	2017-10-12	Wild Mastomys natalensis from Morogoro	2
570.5	1129	1367	510	484	6050	532.5	2947	509	588	766.5	1890.5	4753	1477.5	NA	200	20230705	42080	201542080	Unknown	DBS	45	F	2	2015	10	2015-10-02	Wild Mastomys natalensis from Morogoro	1
80.5	795.5	2965	142	684.5	1899.5	100.5	2282	116	202	735	1321	1272	1280.5	2494.5	200	20231018	42080	201542080	Unknown	DBS	45	F	2	2015	10	2015-10-02	Wild Mastomys natalensis from Morogoro	2
30.5	255	134.5	33.5	63.5	124.5	64	79	47	76	91	131	253.5	58	NA	200	20230629	42090	201042090	Unknown	DBS	36	F	1	2010	10	2010-10-13	Wild Mastomys natalensis from Morogoro	1
72.5	140	193	92.5	81	460	79	208	78	85.5	135.5	262	204	88	NA	200	20230703	42090	201142090	Unknown	DBS	27.6	M	1	2011	10	2011-10-22	Wild Mastomys natalensis from Morogoro	1
43.5	107	150.5	60	49.5	179	61	80	57	65.5	98	128.5	126.5	63	NA	200	20230629	43060	201043060	Unknown	DBS	22	F	1	2010	10	2010-10-13	Wild Mastomys natalensis from Morogoro	1
81	150	1020	112	167	1135	121.5	1703	200.5	154	193	893	626	208.5	958	200	20230921	43070	201743070	Unknown	DBS	56	F	5	2017	8	2017-08-29	Wild Mastomys natalensis from Morogoro	2
38	72	309	45.5	75.5	383	59.5	237.5	40	60.5	77.5	151.5	154	86.5	347.5	200	20230928	43070	201743070	Unknown	DBS	68	F	5	2017	9	2017-09-12	Wild Mastomys natalensis from Morogoro	2
45.5	117	482.5	57	101	604	59.5	233.5	96.5	69	126	161.5	204.5	155.5	477.5	200	20231003	43070	201743070	Unknown	DBS	66	F	5	2017	9	2017-09-26	Wild Mastomys natalensis from Morogoro	2
522	149	799	46	123	829.5	45	465	43.5	82	145	294	223	148	1016	200	20231009	43070	201743070	Unknown	DBS	54	F	5	2017	10	2017-10-13	Wild Mastomys natalensis from Morogoro	2
67	224	685	101.5	176	1084.5	123	440	108	147	227	349	304	216	778	200	20231009	43070	201743070	Unknown	DBS	60	F	5	2017	10	2017-10-11	Wild Mastomys natalensis from Morogoro	2
66	27	104	49	70	197	62	100.5	46.5	82	117	184	136.5	69	NA	200	20230629	43090	201043090	Unknown	DBS	24	F	1	2010	10	2010-10-13	Wild Mastomys natalensis from Morogoro	1
52	90.5	161.5	58.5	98	165	59	106	54	73	102.5	122.5	136	57	NA	200	20230629	44060	201044060	Unknown	DBS	23	F	2	2010	10	2010-10-26	Wild Mastomys natalensis from Morogoro	1
26	69.5	71.5	118	51	178.5	29.5	99	61	47.5	97	82.5	75.5	69	226.5	200	20231018	44060	201044060	Unknown	DBS	23	F	2	2010	10	2010-10-26	Wild Mastomys natalensis from Morogoro	2
503.5	560.5	896	475	444.5	1476	524	6806.5	661.5	709.5	955	1086	1987	752	NA	200	20230703	44060	201144060	Unknown	DBS	44.5	F	2	2011	10	2011-10-24	Wild Mastomys natalensis from Morogoro	1
105	685	449	161	714	1608.5	141.5	3840	561	268	925.5	726.5	923	727	1852	200	20231018	44060	201144060	Unknown	DBS	44.5	F	2	2011	10	2011-10-24	Wild Mastomys natalensis from Morogoro	2
86	113	209	92.5	146	280	100	166	80	93	154	224	314.5	153.5	NA	200	20230629	44080	201044080	Unknown	DBS	36	M	1	2010	10	2010-10-26	Wild Mastomys natalensis from Morogoro	1
22	26.5	64	27	51.5	100	28.5	43	15	40.5	53	97	50.5	39	NA	200	20230629	44090	201044090	Unknown	DBS	14	F	1	2010	10	2010-10-13	Wild Mastomys natalensis from Morogoro	1
109	123	192	109	115	296	113	1823	84	111	142.5	230.5	180.5	132	NA	200	20230629	45060	201045060	Unknown	DBS	25	M	1	2010	10	2010-10-26	Wild Mastomys natalensis from Morogoro	1
55	13.5	98	41	82	127	50	82.5	33	49	76	111.5	98.5	66	NA	200	20230629	45090	201045090	Unknown	DBS	23	M	1	2010	10	2010-10-13	Wild Mastomys natalensis from Morogoro	1
43	86	96.5	61	77	142	54	120	44	35	79	127.5	110.5	64	NA	200	20230629	47100	201047100	Unknown	DBS	31	F	1	2010	10	2010-10-13	Wild Mastomys natalensis from Morogoro	1
1	32	71	21.5	27.5	71	16	29	15	35	44.5	39.5	50.5	27	NA	200	20230629	48100	201048100	Unknown	DBS	21	M	2	2010	10	2010-10-13	Wild Mastomys natalensis from Morogoro	1
17	37	30.5	99	38	56.5	24	51	47.5	26	60	38	47	41	155	200	20231018	48100	201048100	Unknown	DBS	21	M	2	2010	10	2010-10-13	Wild Mastomys natalensis from Morogoro	2
73	78	110	88.5	66	149	89	180	58.5	98.5	94.5	155	136	83	NA	200	20230705	50100	201550100	Unknown	DBS	21	M	1	2015	7	2015-07-20	Wild Mastomys natalensis from Morogoro	1
33	60	131	40	64.5	124	29.5	69	29.5	85.5	74.5	110.5	101	59.5	NA	200	20230707	50100	201950100	Unknown	DBS	8	M	1	2019	8	2019-08-29	Wild Mastomys natalensis from Morogoro	1
163	144.5	256.5	157	139.5	458	158	181	164	197	218.5	318.5	375	155	NA	200	20230703	51060	201151060	Unknown	DBS	34.4	F	1	2011	10	2011-10-24	Wild Mastomys natalensis from Morogoro	1
78.5	197	2133	84	133	1047.5	137	2166.5	171.5	193	604	223.5	1048	379.5	1438	200	20230921	51070	201751070	Unknown	DBS	85	F	4	2017	8	2017-08-30	Wild Mastomys natalensis from Morogoro	2
52	339.5	1723	67.5	329.5	805	82	471.5	101	110.5	199.5	236	460	177	902	200	20230928	51070	201751070	Unknown	DBS	74	F	4	2017	9	2017-09-12	Wild Mastomys natalensis from Morogoro	2
33.5	203	716.5	69	76	462	39	161.5	23.5	63	108	115	294	169	404.5	200	20231004	51070	201751070	Unknown	DBS	84	F	4	2017	9	2017-09-27	Wild Mastomys natalensis from Morogoro	2
275.5	589.5	2138.5	128	352.5	1626	207.5	838	162	177	564	578	909	498.5	1666	200	20231009	51070	201751070	Unknown	DBS	54	F	4	2017	10	2017-10-11	Wild Mastomys natalensis from Morogoro	2
270	286.5	590	265	282	1141	312	425	285	465.5	532.5	667	1103	410	NA	200	20230703	52060	201152060	Unknown	DBS	35.6	F	1	2011	10	2011-10-24	Wild Mastomys natalensis from Morogoro	1
50	56	490	53	74	511	62.5	293	52.5	79.5	89	108	75	80	568.5	200	20230919	52080	201752080	Unknown	DBS	50	F	3	2017	8	2017-08-15	Wild Mastomys natalensis from Morogoro	2
194.5	86	787	198	103	959	94.5	648	90	85	153.5	184	146.5	134	1154	200	20230921	52080	201752080	Unknown	DBS	48	F	3	2017	8	2017-08-29	Wild Mastomys natalensis from Morogoro	2
64	96.5	557	33	94.5	586	59.5	338.5	56.5	81	115.5	285.5	119	147.5	856.5	200	20231003	52080	201752080	Unknown	DBS	50	F	3	2017	9	2017-09-26	Wild Mastomys natalensis from Morogoro	2
2	1	32	16.5	1	24	9	50	4	13	23	64	54.5	10	NA	200	20230629	52080	201052080	Unknown	DBS	29	M	1	2010	10	2010-10-14	Wild Mastomys natalensis from Morogoro	1
59.5	75	141	55	90.5	240.5	69.5	833	40	54	88.5	168	182	54	NA	200	20230629	53060	201053060	Unknown	DBS	35	M	1	2010	10	2010-10-28	Wild Mastomys natalensis from Morogoro	1
253.5	171.5	294.5	350	172.5	886.5	180	276	157	208.5	277.5	377.5	394	239	NA	200	20230703	53060	201153060	Unknown	DBS	49.2	F	1	2011	10	2011-10-24	Wild Mastomys natalensis from Morogoro	1
31	83.5	124	64	59	108.5	42	76	33	24	68	107.5	98.5	127	NA	200	20230629	53080	201053080	Unknown	DBS	24	M	1	2010	10	2010-10-14	Wild Mastomys natalensis from Morogoro	1
127.5	239.5	348	145	147.5	1507	138	210	138	173.5	237.5	400	431.5	226	NA	200	20230703	54060	201154060	Unknown	DBS	50.1	F	1	2011	10	2011-10-24	Wild Mastomys natalensis from Morogoro	1
22.5	34	177	48	36	271.5	41.5	35	35.5	28.5	64	56	55.5	57.5	668	200	20230920	54070	201754070	Unknown	DBS	30	F	3	2017	8	2017-08-22	Wild Mastomys natalensis from Morogoro	2
64	138	728	184.5	114.5	851	147.5	322	82	89	231	244	199.5	3060	519.5	200	20231010	54070	201754070	Unknown	DBS	50	F	3	2017	10	2017-10-18	Wild Mastomys natalensis from Morogoro	2
47	88.5	607.5	170.5	74	766	138	236.5	67	73.5	193	204	129.5	3220.5	453	200	20231010	54070	201754070	Unknown	DBS	50	F	3	2017	10	2017-10-19	Wild Mastomys natalensis from Morogoro	2
219	290	1021.5	432	231	2362	221	728	223	262.5	394	534.5	1457	1467	NA	200	20230706	54070	201854070	Unknown	DBS	30	F	1	2018	1	2018-01-05	Wild Mastomys natalensis from Morogoro	1
13	24	60	34	53	61	19	37.5	9	29	60	108	46.5	27	NA	200	20230629	54080	201054080	Unknown	DBS	13	F	1	2010	10	2010-10-14	Wild Mastomys natalensis from Morogoro	1
34	52	187.5	56	62	315	43	1055	48	35.5	63	179	151	43	281.5	200	20230919	54090	201754090	Unknown	DBS	12	M	4	2017	8	2017-08-09	Wild Mastomys natalensis from Morogoro	2
37.5	102	184	55	43	224.5	42	107	34.5	33	52	185	64.5	109.5	235.5	200	20230921	54090	201754090	Unknown	DBS	46	M	4	2017	9	2017-09-06	Wild Mastomys natalensis from Morogoro	2
30	356.5	409	465	85	614.5	84	166	58	68	130	155	215	159	471.5	200	20231009	54090	201754090	Unknown	DBS	40	M	4	2017	10	2017-10-04	Wild Mastomys natalensis from Morogoro	2
81	268	338.5	104.5	88	628	129	134	51	94	160	188	194.5	147	598	200	20231010	54090	201754090	Unknown	DBS	50	M	4	2017	10	2017-10-18	Wild Mastomys natalensis from Morogoro	2
102.5	142	154	97	106.5	243.5	98	144	109.5	115	162.5	219.5	203	172	NA	200	20230703	55060	201155060	Unknown	DBS	20.1	F	1	2011	10	2011-10-24	Wild Mastomys natalensis from Morogoro	1
33	48	322.5	53	59	484	62.5	303	31.5	37	72	92.5	117	73.5	365	200	20230921	55060	201755060	Unknown	DBS	34	M	1	2017	9	2017-09-05	Wild Mastomys natalensis from Morogoro	2
19	51.5	113	27	33	63	36	67	15	31.5	64.5	103	91.5	44	NA	200	20230629	55080	201055080	Unknown	DBS	32	M	2	2010	10	2010-10-28	Wild Mastomys natalensis from Morogoro	1
83.5	99.5	161	120	113.5	247	89.5	154	116	106.5	125.5	227	249	166	NA	200	20230703	55080	201055080	Unknown	DBS	33	M	2	2010	10	2010-10-14	Wild Mastomys natalensis from Morogoro	1
40	59	67	31	29	195	32.5	46.5	43	60.5	90.5	113	86	58.5	NA	200	20230703	61060	201161060	Unknown	DBS	17.9	F	1	2011	10	2011-10-24	Wild Mastomys natalensis from Morogoro	1
114	163.5	295	131	122	379.5	150	181	119	133.5	210.5	339	346	204	NA	200	20230703	62070	201162070	Unknown	DBS	31.4	M	1	2011	10	2011-10-25	Wild Mastomys natalensis from Morogoro	1
44	50.5	64.5	40.5	83	84	48	46	44.5	81.5	59.5	135	91	90.5	NA	200	20230703	62080	201062080	Unknown	DBS	16	F	2	2010	10	2010-10-14	Wild Mastomys natalensis from Morogoro	1
13	33	42.5	95	36.5	88	22.5	94	47	26	63.5	50	73	47	162	200	20231018	62080	201062080	Unknown	DBS	16	F	2	2010	10	2010-10-14	Wild Mastomys natalensis from Morogoro	2
228.5	235	364.5	212	196	514.5	237.5	293	189	195	265.5	425.5	620	241.5	NA	200	20230705	63060	201763060	Unknown	DBS	42	M	5	2017	11	2017-11-07	Wild Mastomys natalensis from Morogoro	1
14.5	39.5	111	47	39	212.5	35	32	30	32	42.5	56	93	38	224	200	20230920	63060	201763060	Unknown	DBS	34	M	5	2017	8	2017-08-22	Wild Mastomys natalensis from Morogoro	2
28.5	162	292	40	56	386.5	56.5	84.5	35	41.5	67	77	892	74.5	352	200	20230921	63060	201763060	Unknown	DBS	50	M	5	2017	9	2017-09-05	Wild Mastomys natalensis from Morogoro	2
33	90.5	432	64	71	484	68.5	119.5	52.5	49	110.5	141	625	92.5	594.5	200	20231003	63060	201763060	Unknown	DBS	54	M	5	2017	9	2017-09-21	Wild Mastomys natalensis from Morogoro	2
77.5	398	1264.5	102.5	233	1643	145	792	111	238	387	618	567.5	272.5	1891.5	200	20231010	63060	201763060	Unknown	DBS	48	M	5	2017	10	2017-10-17	Wild Mastomys natalensis from Morogoro	2
76.5	133.5	113	88.5	115.5	182	66	75	78	95	114.5	215	162	106.5	NA	200	20230703	63070	201063070	Unknown	DBS	45	M	2	2010	10	2010-10-14	Wild Mastomys natalensis from Morogoro	1
20.5	109	76.5	105	124.5	207	28.5	118.5	50	45	144	133	149	133	304	200	20231018	63070	201063070	Unknown	DBS	45	M	2	2010	10	2010-10-14	Wild Mastomys natalensis from Morogoro	2
199	242.5	444.5	198	209.5	1160	206	434	209	408.5	523.5	460.5	1023.5	325	NA	200	20230703	63070	201163070	Unknown	DBS	34.5	M	1	2011	10	2011-10-25	Wild Mastomys natalensis from Morogoro	1
36.5	73	106.5	14.5	56.5	81	43	23	41	70.5	79.5	124	76	48.5	NA	200	20230703	64070	201064070	Unknown	DBS	15	M	1	2010	10	2010-10-14	Wild Mastomys natalensis from Morogoro	1
57.5	44	84.5	52	85.5	216	63	103.5	63	77.5	111.5	137.5	222	88	NA	200	20230703	64070	201164070	Unknown	DBS	29.2	M	1	2011	10	2011-10-25	Wild Mastomys natalensis from Morogoro	1
313	458	498	126	131	619	130.5	762.5	78	236.5	265.5	726	1968	181.5	NA	200	20230704	64090	201564090	Unknown	DBS	37	F	1	2015	8	2015-08-05	Wild Mastomys natalensis from Morogoro	1
29	47	87.5	50	93.5	91	37.5	29	26	61.5	59	145	85	34	NA	200	20230703	65070	201065070	Unknown	DBS	20	F	1	2010	10	2010-10-14	Wild Mastomys natalensis from Morogoro	1
227.5	227.5	440	220.5	222.5	632.5	243.5	518	240.5	238.5	388.5	501	614	372	NA	200	20230703	65070	201165070	Unknown	DBS	34.1	M	1	2011	10	2011-10-25	Wild Mastomys natalensis from Morogoro	1
137.5	144.5	351	265.5	203.5	523	170	236	193	198.5	274.5	348	476.5	306	NA	200	20230703	71080	201171080	Unknown	DBS	30.4	M	1	2011	10	2011-10-25	Wild Mastomys natalensis from Morogoro	1
63	262.5	149	39	88	284	81.5	91	43	73	97.5	160	809.5	74	NA	200	20230629	71090	201071090	Unknown	DBS	48	M	2	2010	10	2010-10-27	Wild Mastomys natalensis from Morogoro	1
49	83	109	39	92	144	53	90.5	38.5	59.5	64	111.5	121	52.5	NA	200	20230629	71090	201071090	Unknown	DBS	15	M	2	2010	10	2010-10-12	Wild Mastomys natalensis from Morogoro	1
76	129.5	118.5	73	105.5	216	63	209	97	106.5	145	150	134	126	NA	200	20230703	72070	201072070	Unknown	DBS	22	M	1	2010	10	2010-10-14	Wild Mastomys natalensis from Morogoro	1
96	152.5	247	115	116.5	405.5	125	1093	135	145.5	211.5	253	270.5	167	NA	200	20230703	72070	201172070	Unknown	DBS	39.3	M	1	2011	10	2011-10-25	Wild Mastomys natalensis from Morogoro	1
26	35.5	56.5	17	8.5	43.5	19	55.5	23.5	39.5	40	50	46.5	10	NA	200	20230629	73060	201073060	Unknown	DBS	20	M	1	2010	10	2010-10-14	Wild Mastomys natalensis from Morogoro	1
167	187.5	341	150	159.5	530	187	1552.5	178	201	283.5	360.5	537	234.5	NA	200	20230703	73070	201173070	Unknown	DBS	21.2	M	2	2011	10	2011-10-25	Wild Mastomys natalensis from Morogoro	1
48	235	172	107.5	293	631.5	50.5	2453	72	90	315.5	303	315	288	666	200	20231018	73070	201173070	Unknown	DBS	21.2	M	2	2011	10	2011-10-25	Wild Mastomys natalensis from Morogoro	2
29.5	36	144.5	117	35	245.5	38.5	121	34.5	28	52.5	72.5	49	70	429	200	20230920	73080	201773080	Unknown	DBS	20	M	2	2017	8	2017-08-22	Wild Mastomys natalensis from Morogoro	2
80.5	100.5	1105	86.5	109.5	654.5	84.5	411.5	82.5	89.5	133	339	163	146	1338	200	20230921	73080	201773080	Unknown	DBS	22	M	2	2017	9	2017-09-05	Wild Mastomys natalensis from Morogoro	2
34	53	179	71	51	299.5	36.5	112	23.5	34	258	1553	112	67.5	234	200	20230921	73090	201773090	Unknown	DBS	30	M	4	2017	9	2017-09-06	Wild Mastomys natalensis from Morogoro	2
43.5	68.5	329	87.5	69	348.5	77.5	70.5	39.5	43	163.5	1027	180.5	65.5	301.5	200	20231003	73090	201773090	Unknown	DBS	32	M	4	2017	9	2017-09-19	Wild Mastomys natalensis from Morogoro	2
103	118	684	96	126	878	112.5	190.5	79	75.5	201	326.5	260.5	158	551	200	20231004	73090	201773090	Unknown	DBS	35	M	4	2017	10	2017-10-03	Wild Mastomys natalensis from Morogoro	2
30	119	304.5	40	97.5	338	69.5	117	40	53	139	188	191.5	150	332.5	200	20231010	73090	201773090	Unknown	DBS	32	M	4	2017	10	2017-10-19	Wild Mastomys natalensis from Morogoro	2
36.5	34.5	97	25	62.5	109.5	39	98	40	52	78	104	89.5	21.5	NA	200	20230629	73090	201073090	Unknown	DBS	18	F	1	2010	10	2010-10-28	Wild Mastomys natalensis from Morogoro	1
80.5	135.5	320	71	58	425.5	67	108.5	25.5	53	81	103	140	85.5	467	200	20230921	74060	201774060	Unknown	DBS	22	M	2	2017	8	2017-08-31	Wild Mastomys natalensis from Morogoro	2
60	72	847	78	79	535.5	71.5	188.5	44	58.5	101	634	133	81	776	200	20230928	74060	201774060	Unknown	DBS	22	M	2	2017	9	2017-09-13	Wild Mastomys natalensis from Morogoro	2
99	102.5	211	112	107.5	286.5	102	127	110.5	121	176.5	260	251	151.5	NA	200	20230703	74070	201174070	Unknown	DBS	25.3	M	1	2011	10	2011-10-25	Wild Mastomys natalensis from Morogoro	1
71	179.5	188	65	62	281	73	352.5	58	185	145.5	315	357	114	NA	200	20230704	74080	201574080	Unknown	DBS	36	F	2	2015	8	2015-08-03	Wild Mastomys natalensis from Morogoro	1
340	295	504	274	255	633	316.5	781	274	453	444.5	692	934	418	NA	200	20230705	74080	201574080	Unknown	DBS	35	F	2	2015	8	2015-08-21	Wild Mastomys natalensis from Morogoro	1
34.5	90.5	94.5	35	59	91.5	54	42	32	49.5	66.5	171	82	67	NA	200	20230703	74080	201074080	Unknown	DBS	28	M	1	2010	10	2010-10-15	Wild Mastomys natalensis from Morogoro	1
48	76.5	90	37.5	61	101	59.5	32.5	29	79	68.5	69	60	44	NA	200	20230703	75080	201075080	Unknown	DBS	13	M	1	2010	10	2010-10-15	Wild Mastomys natalensis from Morogoro	1
64	109	181	89	112	279	84	159	70	97.5	163	183.5	197.5	100	NA	200	20230629	81060	201081060	Unknown	DBS	30	F	1	2010	10	2010-10-12	Wild Mastomys natalensis from Morogoro	1
43	81.5	131.5	55	77.5	273	56	78	47	70.5	106	150	206.5	68	NA	200	20230629	81070	201081070	Unknown	DBS	45	M	1	2010	10	2010-10-12	Wild Mastomys natalensis from Morogoro	1
109	115.5	173	85	53.5	341	84	132.5	58	96.5	81.5	159.5	356.5	106	NA	200	20230704	82070	201582070	Unknown	DBS	22	M	1	2015	8	2015-08-03	Wild Mastomys natalensis from Morogoro	1
67.5	115.5	99	53	62.5	128	66	58	64.5	73.5	87.5	138	143	107	NA	200	20230703	82080	201082080	Unknown	DBS	21	F	1	2010	10	2010-10-15	Wild Mastomys natalensis from Morogoro	1
112	76.5	192.5	80	132	255	108	182	84	98.5	150	216.5	329.5	115.5	NA	200	20230629	82090	201082090	Unknown	DBS	13	F	1	2010	10	2010-10-28	Wild Mastomys natalensis from Morogoro	1
100.5	89	189.5	79	58	208	93.5	131	81.5	71	102.5	138.5	182	86	NA	200	20230705	83080	201783080	Unknown	DBS	40	F	6	2017	11	2017-11-07	Wild Mastomys natalensis from Morogoro	1
69.5	82.5	880	66	216	457.5	95.5	150	373	59.5	593	148.5	797	322.5	502.5	200	20230919	83080	201783080	Unknown	DBS	10	F	6	2017	8	2017-08-08	Wild Mastomys natalensis from Morogoro	2
27.5	65	237	32	62	382	59	551	144	38.5	95.5	79	125.5	66.5	329	200	20230920	83080	201783080	Unknown	DBS	10	F	6	2017	8	2017-08-23	Wild Mastomys natalensis from Morogoro	2
62.5	99	243.5	52.5	76	371.5	58.5	178	138.5	52	97	116	121.5	86.5	327	200	20230921	83080	201783080	Unknown	DBS	21	F	6	2017	9	2017-09-05	Wild Mastomys natalensis from Morogoro	2
69.5	199.5	447	100.5	130	671.5	120.5	344.5	87.5	86	150.5	202	156	170.5	750	200	20231003	83080	201783080	Unknown	DBS	24	F	6	2017	9	2017-09-19	Wild Mastomys natalensis from Morogoro	2
204	218	569.5	87.5	209	1151	130.5	336.5	116	127	214	249.5	276.5	223	795	200	20231004	83080	201783080	Unknown	DBS	30	F	6	2017	10	2017-10-03	Wild Mastomys natalensis from Morogoro	2
67	138.5	146	72.5	103.5	155	79	130.5	66	109.5	149.5	125.5	259	131.5	NA	200	20230703	83080	201083080	Unknown	DBS	27	M	1	2010	10	2010-10-15	Wild Mastomys natalensis from Morogoro	1
14.5	37	99	42.5	33	181.5	27.5	306	29.5	19	60.5	44	59	83	179	200	20230920	83090	201783090	Unknown	DBS	12	F	2	2017	8	2017-08-22	Wild Mastomys natalensis from Morogoro	2
126.5	93	354.5	70.5	96	510.5	79.5	137.5	45.5	45	118	124	140	123.5	590	200	20230921	83090	201783090	Unknown	DBS	21	F	2	2017	9	2017-09-05	Wild Mastomys natalensis from Morogoro	2
24	30	94.5	93	37	187	43	27	35	25.5	40	36.5	32	38	101.5	200	20230919	84070	201784070	Unknown	DBS	25	F	2	2017	8	2017-08-08	Wild Mastomys natalensis from Morogoro	2
34.5	60	204	43	54	307.5	50	94	50	50	66.5	101	87	158	303.5	200	20230920	84070	201784070	Unknown	DBS	38	F	2	2017	8	2017-08-22	Wild Mastomys natalensis from Morogoro	2
40	38.5	22.5	45	67.5	65	45	32.5	28.5	48.5	47.5	123	76	49.5	NA	200	20230703	84090	201084090	Unknown	DBS	15	M	1	2010	10	2010-10-15	Wild Mastomys natalensis from Morogoro	1
41	50	952	62.5	58	355.5	54	59.5	45.5	47.5	69	80	85	67.5	670.5	200	20230919	85060	201785060	Unknown	DBS	20	M	2	2017	8	2017-08-08	Wild Mastomys natalensis from Morogoro	2
42	49.5	208	48.5	64	258	65.5	90	56.5	39	60	152	104	75	496.5	200	20231003	85060	201785060	Unknown	DBS	40	M	2	2017	9	2017-09-20	Wild Mastomys natalensis from Morogoro	2
35	55	142	73	50	290.5	48.5	56.5	30	30.5	62	64	73	62	374.5	200	20230919	85070	201785070	Unknown	DBS	14	F	3	2017	8	2017-08-08	Wild Mastomys natalensis from Morogoro	2
45	122.5	491.5	72	117	629.5	85	273.5	42	79	131	172	147	171.5	973	200	20231003	85070	201785070	Unknown	DBS	44	F	3	2017	9	2017-09-20	Wild Mastomys natalensis from Morogoro	2
39	133	531	107.5	108.5	735.5	121	169	65	103	146.5	167	190.5	129	727	200	20231009	85070	201785070	Unknown	DBS	36	F	3	2017	10	2017-10-05	Wild Mastomys natalensis from Morogoro	2
30	112	630	85.5	86	441	80	229	64	54.5	107	118	130.5	101	391.5	200	20230919	85090	201785090	Unknown	DBS	7	F	5	2017	8	2017-08-08	Wild Mastomys natalensis from Morogoro	2
44	80.5	228	88	67	408	52.5	402.5	40.5	109	101.5	675	408.5	117.5	484.5	200	20231003	85090	201785090	Unknown	DBS	38	M	5	2017	9	2017-09-20	Wild Mastomys natalensis from Morogoro	2
33	113	583	42	126	658	61	309.5	43	87.5	144	215	199.5	134.5	1382	200	20231004	85090	201785090	Unknown	DBS	30	M	5	2017	10	2017-10-04	Wild Mastomys natalensis from Morogoro	2
184.5	195	1305.5	101	171.5	1391.5	135.5	421	79	350	265.5	491	275.5	387	1993	200	20231010	85090	201785090	Unknown	DBS	32	M	5	2017	10	2017-10-17	Wild Mastomys natalensis from Morogoro	2
132	171	839	69.5	127.5	894	106	285	50	267	182	335	189.5	261	1298.5	200	20231010	85090	201785090	Unknown	DBS	40	M	5	2017	10	2017-10-18	Wild Mastomys natalensis from Morogoro	2
28	54	58	41	50	98	17	39	13	62	48	99.5	44	30	NA	200	20230629	85090	201085090	Unknown	DBS	17	M	2	2010	10	2010-10-28	Wild Mastomys natalensis from Morogoro	1
51	89	84	47	36.5	64	36	27	28.5	54.5	62.5	96	64	22	NA	200	20230703	85090	201085090	Unknown	DBS	22	F	2	2010	10	2010-10-15	Wild Mastomys natalensis from Morogoro	1
169	285	723	222	301	1171.5	152	355	91	147.5	323	369.5	522	391	1227.5	200	20230919	140100	2017140100	Unknown	DBS	59	M	5	2017	6	2017-06-15	Wild Mastomys natalensis from Morogoro	2
96	258	941	114	187.5	1293	186	406.5	89	129.5	209	335	290	585	1623.5	200	20230919	140100	2017140100	Unknown	DBS	62	M	5	2017	8	2017-08-10	Wild Mastomys natalensis from Morogoro	2
241.5	324	980.5	107.5	253	1602	264	537.5	73	117.5	259.5	382	405	371	2093	200	20230928	140100	2017140100	Unknown	DBS	54	M	5	2017	9	2017-09-19	Wild Mastomys natalensis from Morogoro	2
125	424.5	1125	118	295.5	1765	332	712	111.5	180.5	332.5	534	670	1382	2501.5	200	20230928	140100	2017140100	Unknown	DBS	60	M	5	2017	9	2017-09-07	Wild Mastomys natalensis from Morogoro	2
184	434	2142	205	582.5	2281	492.5	1231	166	335	464	761	707.5	474	3102	200	20231004	140100	2017140100	Unknown	DBS	45	M	5	2017	10	2017-10-03	Wild Mastomys natalensis from Morogoro	2
19	42	41.5	28	42	46	37	56	14	15.5	43.5	90.5	77.5	26	NA	200	20230629	151050	2010151050	Unknown	DBS	23	F	2	2010	10	2010-10-12	Wild Mastomys natalensis from Morogoro	1
15	17	28.5	82.5	21	68.5	18.5	41	32	25	59	45.5	35	34	136	200	20231018	151050	2010151050	Unknown	DBS	23	F	2	2010	10	2010-10-12	Wild Mastomys natalensis from Morogoro	2
8.5	28	24.5	25	66	57.5	43.5	59	37	12.5	52	70	55.5	8	NA	200	20230629	151060	2010151060	Unknown	DBS	22	M	1	2010	10	2010-10-12	Wild Mastomys natalensis from Morogoro	1
62	240	203	56	78	1688	84.5	246	85.5	181.5	189.5	256.5	1512.5	94	NA	200	20230704	151090	2015151090	Unknown	DBS	26	M	1	2015	8	2015-08-03	Wild Mastomys natalensis from Morogoro	1
67.5	106.5	153	66	119	310	79	70	70	109.5	124.5	190.5	202	92	NA	200	20230703	152070	2010152070	Unknown	DBS	24	F	1	2010	10	2010-10-15	Wild Mastomys natalensis from Morogoro	1
53	128	199	91	98	272	88	92	95	91.5	147	158.5	286	139	NA	200	20230703	153010	2011153010	Unknown	DBS	39.1	M	1	2011	10	2011-10-30	Wild Mastomys natalensis from Morogoro	1
51.5	101.5	47	37.5	42.5	59	38	29	46	42	64.5	152	66.5	61	NA	200	20230703	153070	2010153070	Unknown	DBS	24	F	1	2010	10	2010-10-15	Wild Mastomys natalensis from Morogoro	1
63.5	83	115	56	91	197	62	104	52	58	113	167	162.5	82	NA	200	20230629	154060	2010154060	Unknown	DBS	17	F	1	2010	10	2010-10-26	Wild Mastomys natalensis from Morogoro	1
34	58	224	62.5	78.5	263.5	50	606.5	41	36	87	83	79	375	449.5	200	20230919	154070	2017154070	Unknown	DBS	8	M	3	2017	8	2017-08-08	Wild Mastomys natalensis from Morogoro	2
23.5	46	219	35	40	314.5	54.5	57	43	44	64.5	72.5	94	56	485	200	20230920	154070	2017154070	Unknown	DBS	11	M	3	2017	8	2017-08-23	Wild Mastomys natalensis from Morogoro	2
23	72	178.5	52	50	254	73	114	49.5	40	72.5	84	82	89	348	200	20230920	154070	2017154070	Unknown	DBS	13	M	3	2017	8	2017-08-19	Wild Mastomys natalensis from Morogoro	2
115	158	276	112.5	144	403	139	187.5	146	144	218.5	302	404	181.5	NA	200	20230703	154070	2011154070	Unknown	DBS	39.4	M	1	2011	10	2011-10-30	Wild Mastomys natalensis from Morogoro	1
61.5	40.5	142.5	42	82	245	74	96	48	100.5	93	140.5	119.5	90	NA	200	20230629	155060	2010155060	Unknown	DBS	47	M	1	2010	10	2010-10-26	Wild Mastomys natalensis from Morogoro	1
21	64	129.5	43.5	52	120.5	47	71	34	38.5	103	129.5	229.5	31.5	NA	200	20230629	155070	2010155070	Unknown	DBS	36	F	1	2010	10	2010-10-26	Wild Mastomys natalensis from Morogoro	1
40.5	56	130	62	64	185	58	91	43	60.5	80	152.5	94	79.5	NA	200	20230629	155080	2010155080	Unknown	DBS	36	M	1	2010	10	2010-10-26	Wild Mastomys natalensis from Morogoro	1
3	76	83	12	21	54	30	47	10	11.5	52	54.5	42	22	NA	200	20230629	155090	2010155090	Unknown	DBS	16	M	1	2010	10	2010-10-26	Wild Mastomys natalensis from Morogoro	1
66	51	138	73	71.5	183	79.5	97	65	109.5	126.5	166	185.5	128	NA	200	20230703	161060	2011161060	Unknown	DBS	24.8	M	1	2011	10	2011-10-30	Wild Mastomys natalensis from Morogoro	1
106	915	269	94	94.5	453	146	166	143	146.5	286.5	287	579	198	NA	200	20230703	161070	2011161070	Unknown	DBS	27.2	M	1	2011	10	2011-10-30	Wild Mastomys natalensis from Morogoro	1
304	401.5	614	314	476.5	1261	348	633.5	329	462.5	590.5	744.5	2672	493	NA	200	20230703	162070	2011162070	Unknown	DBS	40.3	M	2	2011	10	2011-10-30	Wild Mastomys natalensis from Morogoro	1
24.5	79	100.5	113	67	227.5	31.5	242	53	126	125	110.5	93	98	251.5	200	20231018	162070	2011162070	Unknown	DBS	40.3	M	2	2011	10	2011-10-30	Wild Mastomys natalensis from Morogoro	2
41.5	56.5	241	68	61	391.5	69.5	68	59	42.5	105.5	128	244	59	367	200	20230920	163070	2017163070	Unknown	DBS	14	M	3	2017	8	2017-08-22	Wild Mastomys natalensis from Morogoro	2
21.5	50	190	48	50.5	337.5	53.5	68	40.5	48	83	82	201	57.5	322.5	200	20230920	163070	2017163070	Unknown	DBS	9	M	3	2017	8	2017-08-23	Wild Mastomys natalensis from Morogoro	2
35	69.5	227	65.5	61.5	348.5	44.5	656.5	42	46	98.5	415	112.5	73.5	418.5	200	20231003	163070	2017163070	Unknown	DBS	30	M	3	2017	9	2017-09-19	Wild Mastomys natalensis from Morogoro	2
134	139	222	123	149.5	656	146.5	271	137	191.5	223.5	328.5	332	217	NA	200	20230703	163070	2011163070	Unknown	DBS	37.8	M	1	2011	10	2011-10-30	Wild Mastomys natalensis from Morogoro	1
62	107	770	81	220	600	106.5	240	412	75	709	153	1059	397	539	200	20230919	163080	2017163080	Unknown	DBS	8	M	7	2017	8	2017-08-09	Wild Mastomys natalensis from Morogoro	2
52.5	69	238	46	64	337.5	60.5	164.5	67	53	100	88.5	147	84	335	200	20230920	163080	2017163080	Unknown	DBS	13	M	7	2017	8	2017-08-23	Wild Mastomys natalensis from Morogoro	2
42.5	76	261.5	77	84	562	61.5	137.5	62.5	55	93	106	153	106.5	413	200	20230921	163080	2017163080	Unknown	DBS	22	M	7	2017	9	2017-09-05	Wild Mastomys natalensis from Morogoro	2
33	114	307	95	71	823	55	285.5	73	48.5	75.5	95	117	76	433	200	20230928	163080	2017163080	Unknown	DBS	24	M	7	2017	9	2017-09-19	Wild Mastomys natalensis from Morogoro	2
71	136	443.5	80.5	133	963.5	857	328.5	99.5	86.5	129	173.5	240	127	687	200	20231004	163080	2017163080	Unknown	DBS	35	M	7	2017	10	2017-10-03	Wild Mastomys natalensis from Morogoro	2
105	119	487	137.5	119.5	944.5	589	389.5	69	138	155	196.5	191	171	982	200	20231009	163080	2017163080	Unknown	DBS	40	M	7	2017	10	2017-10-17	Wild Mastomys natalensis from Morogoro	2
119.5	122.5	386.5	139.5	135.5	672	509.5	437	64	149.5	167.5	251	190	186	836	200	20231010	163080	2017163080	Unknown	DBS	40	M	7	2017	10	2017-10-18	Wild Mastomys natalensis from Morogoro	2
157	103.5	192	113	122.5	382.5	121	167	111	111	151.5	262.5	203	154.5	NA	200	20230705	163080	2015163080	Unknown	DBS	20	M	1	2015	12	2015-12-01	Wild Mastomys natalensis from Morogoro	1
104	142.5	473.5	87.5	142	552	99.5	206	75.5	68.5	173	205.5	283	210.5	1159.5	200	20230921	163090	2017163090	Unknown	DBS	22	F	3	2017	9	2017-09-05	Wild Mastomys natalensis from Morogoro	2
49	377.5	336.5	66.5	150.5	457.5	164.5	1084.5	858.5	91	976.5	138	520	255.5	623.5	200	20231003	163090	2017163090	Unknown	DBS	26	F	3	2017	9	2017-09-20	Wild Mastomys natalensis from Morogoro	2
44.5	77	201.5	38.5	50	316	48	110	57	48	79.5	78	927.5	81.5	433	200	20231010	163090	2017163090	Unknown	DBS	40	F	3	2017	10	2017-10-18	Wild Mastomys natalensis from Morogoro	2
224	187.5	355	518	188	503.5	212	393	190	284	287.5	424.5	548.5	285	NA	200	20230705	163090	2015163090	Unknown	DBS	28	F	1	2015	8	2015-08-23	Wild Mastomys natalensis from Morogoro	1
20	38.5	156	52	52	314	56	58	36	30.5	81	62	68	77	253	200	20230919	164060	2017164060	Unknown	DBS	22	M	2	2017	8	2017-08-09	Wild Mastomys natalensis from Morogoro	2
23.5	57	171	67	40	295	60.5	62	30.5	46.5	63.5	71	105	99	261.5	200	20230920	164060	2017164060	Unknown	DBS	34	M	2	2017	8	2017-08-22	Wild Mastomys natalensis from Morogoro	2
55	121	1273	84	57	398	60.5	138	54	44.5	71.5	78	90	57.5	316	200	20230919	164070	2017164070	Unknown	DBS	10	M	3	2017	8	2017-08-09	Wild Mastomys natalensis from Morogoro	2
28.5	58.5	255.5	90	62	375.5	45	321.5	41	51.5	73.5	109	96	69	391.5	200	20230928	164070	2017164070	Unknown	DBS	22	M	3	2017	9	2017-09-13	Wild Mastomys natalensis from Morogoro	2
103	273.5	1000.5	191	280	1521	683.5	494	426.5	121.5	318.5	523	439	377	1304	200	20230928	164070	2017164070	Unknown	DBS	30	M	3	2017	9	2017-09-12	Wild Mastomys natalensis from Morogoro	2
74.5	99.5	175	75.5	87.5	154	77	104	64	77.5	107	153	108	92.5	NA	200	20230629	165070	2010165070	Unknown	DBS	20	M	1	2010	10	2010-10-26	Wild Mastomys natalensis from Morogoro	1
63	84.5	292	78	85.5	298	73	142.5	66	105.5	115.5	182	188.5	102.5	NA	200	20230703	165070	2011165070	Unknown	DBS	21	M	1	2011	10	2011-10-30	Wild Mastomys natalensis from Morogoro	1
41.5	59.5	66	64.5	52.5	186	73	54	54.5	67.5	110	139	191	101	NA	200	20230703	171070	2011171070	Unknown	DBS	22.9	F	1	2011	10	2011-10-30	Wild Mastomys natalensis from Morogoro	1
217	255	367	200	210	475	250.5	461	269	284	373.5	416	559	293	NA	200	20230705	171090	2015171090	Unknown	DBS	31	F	2	2015	8	2015-08-23	Wild Mastomys natalensis from Morogoro	1
61	429	520.5	162	558	1381.5	92.5	602	73	162	552.5	495.5	994	479.5	1347.5	200	20231018	171090	2015171090	Unknown	DBS	31	F	2	2015	8	2015-08-23	Wild Mastomys natalensis from Morogoro	2
42.5	74.5	181.5	63	79	161	62.5	124.5	57.5	96	97	126.5	153	89	NA	200	20230629	172060	2010172060	Unknown	DBS	43	M	1	2010	10	2010-10-26	Wild Mastomys natalensis from Morogoro	1
71	335.5	175.5	78.5	108.5	390	124.5	108	96.5	117	154.5	563	1191	129	NA	200	20230703	172070	2011172070	Unknown	DBS	38.6	F	1	2011	10	2011-10-30	Wild Mastomys natalensis from Morogoro	1
58	108.5	155	62	97	302.5	98	138	81	46	147	165.5	174	33	NA	200	20230629	172080	2010172080	Unknown	DBS	18	F	1	2010	10	2010-10-26	Wild Mastomys natalensis from Morogoro	1
50.5	127.5	153	64	82.5	166	77	110	66	78	113	169.5	149.5	74	NA	200	20230629	173070	2010173070	Unknown	DBS	22	F	1	2010	10	2010-10-26	Wild Mastomys natalensis from Morogoro	1
217.5	252.5	458	214.5	229.5	925.5	253	449	253.5	292	412.5	468	680	345	NA	200	20230703	173070	2011173070	Unknown	DBS	44.7	F	1	2011	10	2011-10-30	Wild Mastomys natalensis from Morogoro	1
92.5	118.5	208	103	122	254.5	115	147	91	113	144	254	193.5	117	NA	200	20230629	173090	2010173090	Unknown	DBS	22	F	2	2010	10	2010-10-26	Wild Mastomys natalensis from Morogoro	1
41	210	139.5	113	241.5	477	67.5	342	149	136	314.5	243	305	271	621	200	20231018	173090	2010173090	Unknown	DBS	22	F	2	2010	10	2010-10-26	Wild Mastomys natalensis from Morogoro	2
103	89.5	178	89	91.5	384	98.5	145	93	119.5	156	196	228.5	137	NA	200	20230703	174070	2011174070	Unknown	DBS	27.1	F	1	2011	10	2011-10-30	Wild Mastomys natalensis from Morogoro	1
25.5	52	98.5	26	72.5	268	26.5	51.5	21.5	26.5	50	108	40.5	50	NA	200	20230629	174090	2010174090	Unknown	DBS	18	F	1	2010	10	2010-10-26	Wild Mastomys natalensis from Morogoro	1
50	109	107	56	83	174	67	88	30	75	82	136.5	104.5	77.5	NA	200	20230629	175060	2010175060	Unknown	DBS	22	M	1	2010	10	2010-10-26	Wild Mastomys natalensis from Morogoro	1
109	361.5	203	139	108.5	325.5	134.5	184	193.5	196.5	213.5	270	441	194.5	NA	200	20230703	175070	2011175070	Unknown	DBS	21.6	F	1	2011	10	2011-10-30	Wild Mastomys natalensis from Morogoro	1
156.5	943	342	437	120	3441	172	213	175	133	213.5	457	6327	401	NA	200	20230705	175080	2017175080	Unknown	DBS	40	F	7	2017	11	2017-11-08	Wild Mastomys natalensis from Morogoro	1
46	71.5	304	1025.5	248	499	71	169	42	52.5	90	95	87	71	442.5	200	20230919	175080	2017175080	Unknown	DBS	32	F	7	2017	8	2017-08-10	Wild Mastomys natalensis from Morogoro	2
66	191	678.5	349	196	782.5	1129.5	358	314.5	91.5	167.5	280	375	233.5	712	200	20230921	175080	2017175080	Unknown	DBS	24	F	7	2017	9	2017-09-05	Wild Mastomys natalensis from Morogoro	2
85	283	290	57.5	61.5	778.5	43	90.5	56	50.5	82.5	91	232	76	566	200	20230928	175080	2017175080	Unknown	DBS	40	F	7	2017	9	2017-09-19	Wild Mastomys natalensis from Morogoro	2
97.5	542	1382.5	1240.5	371	1793	381	1262.5	438	291.5	726	636	627	480	2371	200	20231004	175080	2017175080	Unknown	DBS	34	F	7	2017	10	2017-10-03	Wild Mastomys natalensis from Morogoro	2
105	744	1231.5	2192.5	385.5	1476	269.5	663	294	271	635	569	2165.5	753.5	1548	200	20231010	175080	2017175080	Unknown	DBS	32	F	7	2017	10	2017-10-18	Wild Mastomys natalensis from Morogoro	2
36	598	1979.5	601.5	233.5	651.5	78.5	254.5	92	67.5	306.5	483	1805	461	623.5	200	20231018	175080	2017175080	Unknown	DBS	40	F	7	2017	11	2017-11-08	Wild Mastomys natalensis from Morogoro	2
401	1121	2207	390	347	7875	452	1006	412	522	1168.5	918.5	2635	672	NA	200	20230705	175080	2015175080	Unknown	DBS	22	F	1	2015	12	2015-12-09	Wild Mastomys natalensis from Morogoro	1
249	95.5	212.5	87.5	96	406	78	160	54	81	164	172.5	214	88	NA	200	20230629	175090	2010175090	Unknown	DBS	32	M	1	2010	10	2010-10-27	Wild Mastomys natalensis from Morogoro	1
146.5	169.5	336	183	143.5	575	183	303	181	232	300.5	398.5	500.5	276.5	NA	200	20230703	181070	2011181070	Unknown	DBS	36.5	F	1	2011	10	2011-10-30	Wild Mastomys natalensis from Morogoro	1
179	320	337.5	182	160	818.5	163	348.5	147	244.5	225.5	403.5	1609	291	NA	200	20230705	181080	2015181080	Unknown	DBS	25	M	1	2015	9	2015-09-01	Wild Mastomys natalensis from Morogoro	1
85	87	176	87	72.5	242.5	74	211	90.5	102.5	141.5	202	291	115	NA	200	20230703	182070	2011182070	Unknown	DBS	24.3	F	1	2011	10	2011-10-30	Wild Mastomys natalensis from Morogoro	1
67	122	226.5	95.5	101	317	131	137	91.5	108.5	147	696.5	245.5	113	NA	200	20230629	182080	2010182080	Unknown	DBS	37	F	1	2010	10	2010-10-27	Wild Mastomys natalensis from Morogoro	1
64	95.5	127	89	60.5	186	77	145	71	91.5	152	197	192	76	NA	200	20230703	183070	2011183070	Unknown	DBS	23.6	F	1	2011	10	2011-10-30	Wild Mastomys natalensis from Morogoro	1
49	75	126	58	76	209	103	237	50	74.5	96	173.5	137.5	62	NA	200	20230629	183090	2010183090	Unknown	DBS	30	F	1	2010	10	2010-10-27	Wild Mastomys natalensis from Morogoro	1
506.5	369	649	452	371	1001	425	786	424	456.5	584.5	884.5	903	634	NA	200	20230705	184060	2015184060	Unknown	DBS	32	M	1	2015	12	2015-12-01	Wild Mastomys natalensis from Morogoro	1
92	90.5	159	76	93.5	204	76.5	102	94.5	95.5	137.5	199	205.5	137	NA	200	20230703	184070	2011184070	Unknown	DBS	33.1	M	1	2011	10	2011-10-30	Wild Mastomys natalensis from Morogoro	1
114	107.5	170	116	101.5	295	119	158	111	114	130.5	270.5	157	140.5	NA	200	20230705	184080	2015184080	Unknown	DBS	30	M	1	2015	12	2015-12-01	Wild Mastomys natalensis from Morogoro	1
59	45	167	63.5	81.5	400	70	108	30	73.5	129	160.5	283.5	102	NA	200	20230629	184090	2010184090	Unknown	DBS	35	M	1	2010	10	2010-10-27	Wild Mastomys natalensis from Morogoro	1
43	60.5	120	46	70.5	162	59	96	48	55	77	160.5	127.5	101	NA	200	20230629	185070	2010185070	Unknown	DBS	14	F	2	2010	10	2010-10-27	Wild Mastomys natalensis from Morogoro	1
30.5	100	53.5	115	87.5	193	31.5	116	50.5	35.5	115	95	113	119	251	200	20231018	185070	2010185070	Unknown	DBS	14	F	2	2010	10	2010-10-27	Wild Mastomys natalensis from Morogoro	2
81.5	54	100	82	75.5	180.5	82	123	76	78	126	191	188	126	NA	200	20230703	185070	2011185070	Unknown	DBS	16.4	M	1	2011	10	2011-10-30	Wild Mastomys natalensis from Morogoro	1
353.5	527	579	340	296	1032	361	960	411	598	622.5	767.5	2150	481.5	NA	200	20230705	185080	2015185080	Unknown	DBS	30	M	1	2015	12	2015-12-01	Wild Mastomys natalensis from Morogoro	1
71	403	636.5	913.5	443	1249	127.5	488	84.5	195	465	536.5	567	1415.5	2892	200	20230919	210100	2017210100	Unknown	DBS	46	F	1	2017	6	2017-06-27	Wild Mastomys natalensis from Morogoro	2
53	184	333	242.5	174.5	583	88	342	88	102.5	198	243	240	189	679.5	200	20230919	240100	2017240100	Unknown	DBS	44	F	1	2017	7	2017-07-04	Wild Mastomys natalensis from Morogoro	2
32	32	82	40	76.5	96.5	35	63.5	35	55	94	108.5	84.5	61	NA	200	20230629	251050	2010251050	Unknown	DBS	33	M	1	2010	10	2010-10-12	Wild Mastomys natalensis from Morogoro	1
150.5	122.5	264	129	140.5	380.5	129	224.5	139	179.5	229	321	383	228	NA	200	20230703	251070	2011251070	Unknown	DBS	33.9	M	1	2011	10	2011-10-30	Wild Mastomys natalensis from Morogoro	1
276	265	450	264	219	1203.5	248	761	248	379	377	665.5	858	334	NA	200	20230705	251080	2015251080	Unknown	DBS	30	F	1	2015	12	2015-12-01	Wild Mastomys natalensis from Morogoro	1
53	61	52	62.5	64.5	62.5	47	58	44	41	65	156.5	76.5	35	NA	200	20230629	251090	2010251090	Unknown	DBS	16	M	1	2010	10	2010-10-12	Wild Mastomys natalensis from Morogoro	1
58	99.5	159	64.5	108	196	77.5	134	62.5	96	103	190.5	144.5	80	NA	200	20230629	252070	2010252070	Unknown	DBS	26	F	1	2010	10	2010-10-27	Wild Mastomys natalensis from Morogoro	1
163	161.5	565	149	171.5	1127	156	308	157	167	259.5	332	1338	223	NA	200	20230703	252070	2011252070	Unknown	DBS	30.2	F	1	2011	10	2011-10-30	Wild Mastomys natalensis from Morogoro	1
154	163.5	259	142	156.5	1194	162	308	151	229	288	412	589	223	NA	200	20230703	253070	2011253070	Unknown	DBS	30.5	M	1	2011	10	2011-10-30	Wild Mastomys natalensis from Morogoro	1
307	342.5	910	318	325.5	1347	393	753.5	372	363.5	674	937	919	495.5	NA	200	20230703	254070	2011254070	Unknown	DBS	23.8	M	2	2011	10	2011-10-30	Wild Mastomys natalensis from Morogoro	1
95	550	827.5	201.5	568.5	1979.5	213.5	761	140	154.5	741	713.5	705.5	572.5	1928	200	20231018	254070	2011254070	Unknown	DBS	23.8	M	2	2011	10	2011-10-30	Wild Mastomys natalensis from Morogoro	2
34.5	52	104	18	35	59	26	55.5	17	25	46	82.5	57.5	47.5	NA	200	20230629	254090	2010254090	Unknown	DBS	23	F	1	2010	10	2010-10-27	Wild Mastomys natalensis from Morogoro	1
91.5	107	162	89.5	92	313.5	95.5	182.5	73	114	111.5	150	433	86.5	NA	200	20230705	254090	2015254090	Unknown	DBS	20	M	1	2015	12	2015-12-01	Wild Mastomys natalensis from Morogoro	1
23	39	95	15	57	36	26.5	45	23	43	46	41.5	54	15	NA	200	20230629	255060	2010255060	Unknown	DBS	16	M	1	2010	10	2010-10-27	Wild Mastomys natalensis from Morogoro	1
93	160.5	168	110	84.5	218	79	129.5	83	106	172.5	182	390	155	NA	200	20230703	255070	2011255070	Unknown	DBS	27.9	F	1	2011	10	2011-10-30	Wild Mastomys natalensis from Morogoro	1
97	251.5	1824	286	198	1901.5	139.5	324	76	173	253	350	367	258	1475	200	20230914	261080	2017261080	Unknown	DBS	59	F	1	2017	6	2017-06-21	Wild Mastomys natalensis from Morogoro	2
357	388.5	685	322	327	1243.5	395.5	742.5	356	768.5	769.5	756	1555	585	NA	200	20230703	262060	2011262060	Unknown	DBS	41.7	F	1	2011	10	2011-10-30	Wild Mastomys natalensis from Morogoro	1
346	453.5	600	329.5	293	2455	332.5	575	342	421	589.5	771	1298	513.5	NA	200	20230703	262070	2011262070	Unknown	DBS	28.7	M	2	2011	10	2011-10-30	Wild Mastomys natalensis from Morogoro	1
68	544.5	990.5	135	561.5	1302.5	94.5	588	88	148.5	624	556	678.5	575	2149.5	200	20231018	262070	2011262070	Unknown	DBS	28.7	M	2	2011	10	2011-10-30	Wild Mastomys natalensis from Morogoro	2
64	130	145	62	179	202	89	123	75.5	96.5	110	172.5	220.5	88	NA	200	20230629	262080	2010262080	Unknown	DBS	22	F	1	2010	10	2010-10-28	Wild Mastomys natalensis from Morogoro	1
83.5	122	121	32	166.5	177.5	79	871	114	2361	227.5	152.5	3823	2223.5	NA	200	20230705	262080	2015262080	Unknown	DBS	22	F	1	2015	12	2015-12-01	Wild Mastomys natalensis from Morogoro	1
114	116.5	178	84	74	215.5	100.5	141	89.5	100	122	185.5	179	117	NA	200	20230705	263060	2015263060	Unknown	DBS	25	F	1	2015	12	2015-12-01	Wild Mastomys natalensis from Morogoro	1
59	86	165.5	98	73.5	231.5	79	114.5	61.5	95.5	139	131	198.5	69.5	NA	200	20230629	263070	2010263070	Unknown	DBS	23	F	1	2010	10	2010-10-28	Wild Mastomys natalensis from Morogoro	1
158.5	179.5	312	159.5	180.5	904	189	291	175	275.5	319.5	390	545	265.5	NA	200	20230703	263070	2011263070	Unknown	DBS	42.1	F	1	2011	10	2011-10-30	Wild Mastomys natalensis from Morogoro	1
89	97	180	106.5	106	244	99	183	76	84	153.5	248.5	188.5	114	NA	200	20230629	263090	2010263090	Unknown	DBS	28	M	1	2010	10	2010-10-28	Wild Mastomys natalensis from Morogoro	1
76	95.5	139	66	70.5	216	97	105	73	98.5	125.5	166.5	396	115	NA	200	20230703	264060	2011264060	Unknown	DBS	26.6	F	1	2011	10	2011-10-30	Wild Mastomys natalensis from Morogoro	1
39	67	129	43	61	116.5	33	71.5	33	24	56.5	72.5	75.5	35.5	NA	200	20230629	264090	2010264090	Unknown	DBS	20	M	1	2010	10	2010-10-28	Wild Mastomys natalensis from Morogoro	1
72	308.5	662	76	214	819	97	589.5	97	132.5	293	356	284	374	1541	200	20230928	271060	2017271060	Unknown	DBS	42	F	2	2017	9	2017-09-13	Wild Mastomys natalensis from Morogoro	2
98.5	236.5	541	67	83	1273.5	77.5	151.5	76.5	86.5	117.5	151	325	117.5	1054.5	200	20231003	271060	2017271060	Unknown	DBS	36	F	2	2017	9	2017-09-26	Wild Mastomys natalensis from Morogoro	2
57.5	136	256	78	59	336	53.5	172	54	40.5	70	61	112	57.5	250.5	200	20230919	271070	2017271070	Unknown	DBS	21	F	2	2017	8	2017-08-15	Wild Mastomys natalensis from Morogoro	2
94	168	753.5	98.5	161	936.5	108.5	580.5	140	115	179	389	301.5	191	997	200	20231004	271070	2017271070	Unknown	DBS	46	F	2	2017	9	2017-09-27	Wild Mastomys natalensis from Morogoro	2
65.5	126	269	85.5	66	308	58	103	38	56.5	84	75.5	89	52.5	370	200	20230919	271090	2017271090	Unknown	DBS	18	F	3	2017	8	2017-08-15	Wild Mastomys natalensis from Morogoro	2
79	165	1117.5	145	114	836	87	244.5	79	113	688	223	316	143.5	1032	200	20231004	271090	2017271090	Unknown	DBS	34	F	3	2017	9	2017-09-27	Wild Mastomys natalensis from Morogoro	2
83	206	842	120.5	195	1044.5	97.5	475	56.5	114	492.5	363	303	256.5	999	200	20231009	271090	2017271090	Unknown	DBS	40	F	3	2017	10	2017-10-11	Wild Mastomys natalensis from Morogoro	2
37	36	183	60	62	285	58	56	46	43.5	58	84.5	73.5	60	237.5	200	20230919	272060	2017272060	Unknown	DBS	12	M	2	2017	8	2017-08-15	Wild Mastomys natalensis from Morogoro	2
35.5	75	178	56	66	281.5	61.5	230	54	52	69.5	100	104	74.5	219	200	20230920	272060	2017272060	Unknown	DBS	22	M	2	2017	8	2017-08-20	Wild Mastomys natalensis from Morogoro	2
38.5	55	149	72	50.5	250.5	51.5	108	42	45	59.5	71	89.5	67.5	238.5	200	20230920	272080	2017272080	Unknown	DBS	12	F	2	2017	8	2017-08-16	Wild Mastomys natalensis from Morogoro	2
128	79	745.5	55	65	392	42.5	111	46	48	93	94.5	98	79	374	200	20231009	272080	2017272080	Unknown	DBS	58	F	2	2017	10	2017-10-12	Wild Mastomys natalensis from Morogoro	2
59.5	80	162	60	86.5	168	60	111	54	62	97	158.5	141.5	88	NA	200	20230629	272080	2010272080	Unknown	DBS	19	F	2	2010	10	2010-10-28	Wild Mastomys natalensis from Morogoro	1
20	92	76	104.5	82	207	24.5	122	49	42	130	112	119	124	388	200	20231018	272080	2010272080	Unknown	DBS	19	F	2	2010	10	2010-10-28	Wild Mastomys natalensis from Morogoro	2
32.5	100	197	52	45	260	35	87	36	40	62.5	90	53	66	241.5	200	20230920	274060	2017274060	Unknown	DBS	36	F	3	2017	8	2017-08-16	Wild Mastomys natalensis from Morogoro	2
54	82.5	322	81	76	493	36.5	368	37.5	62.5	116	137	131.5	114.5	461	200	20230928	274060	2017274060	Unknown	DBS	42	F	3	2017	9	2017-09-07	Wild Mastomys natalensis from Morogoro	2
43	210	301.5	86	72	347.5	65	114.5	43.5	50	81.5	468	98	95.5	436.5	200	20231003	274060	2017274060	Unknown	DBS	64	F	3	2017	9	2017-09-20	Wild Mastomys natalensis from Morogoro	2
23	40	86	30.5	46.5	167.5	34	50	41.5	49.5	49.5	70	80	48	NA	200	20230703	274060	2011274060	Unknown	DBS	16.6	F	1	2011	11	2011-11-05	Wild Mastomys natalensis from Morogoro	1
102	144.5	385	102.5	150.5	753	123	326	98	150	384	353	422	138	NA	200	20230703	275060	2011275060	Unknown	DBS	50.6	F	1	2011	11	2011-11-05	Wild Mastomys natalensis from Morogoro	1
41.5	63.5	125.5	33.5	57.5	270	62.5	709	53.5	71	95	119	484	61.5	NA	200	20230703	281060	2011281060	Unknown	DBS	45	F	1	2011	11	2011-11-05	Wild Mastomys natalensis from Morogoro	1
146	72.5	114.5	67	51.5	258	50.5	42	31.5	75.5	94	85	434	76	NA	200	20230703	282060	2011282060	Unknown	DBS	22.6	F	1	2011	11	2011-11-05	Wild Mastomys natalensis from Morogoro	1
66.5	96.5	199	84	104	484.5	114	104	74	112	169	189	526	96	NA	200	20230703	283060	2011283060	Unknown	DBS	34.8	F	1	2011	11	2011-11-05	Wild Mastomys natalensis from Morogoro	1
61	113.5	106	47	69.5	495	68.5	312	99	85	147.5	166	281	70	NA	200	20230703	284060	2011284060	Unknown	DBS	32	F	1	2011	11	2011-11-05	Wild Mastomys natalensis from Morogoro	1
38	95	266.5	80	56	406	77.5	167	56.5	59	116.5	149	129	84.5	344.5	200	20230920	284070	2017284070	Unknown	DBS	33	M	3	2017	8	2017-08-18	Wild Mastomys natalensis from Morogoro	2
30.5	93	264	72	58	545.5	94	161	47	59	95	158	130	86.5	529	200	20230920	284070	2017284070	Unknown	DBS	24	M	3	2017	8	2017-08-22	Wild Mastomys natalensis from Morogoro	2
52	102	274.5	55.5	108.5	464	99.5	224	41	84	182	245	149.5	106	875.5	200	20231010	284070	2017284070	Unknown	DBS	50	M	3	2017	10	2017-10-19	Wild Mastomys natalensis from Morogoro	2
88	49	107	77	65	170	79	104	60.5	71	118.5	193.5	169.5	80.5	NA	200	20230705	285070	2017285070	Unknown	DBS	42	F	3	2017	11	2017-11-08	Wild Mastomys natalensis from Morogoro	1
26	78	391	50	54	449.5	56.5	172	33.5	52	77.5	92	97	107.5	284	200	20230921	285070	2017285070	Unknown	DBS	30	F	3	2017	9	2017-09-05	Wild Mastomys natalensis from Morogoro	2
45	66	261	59	69	350.5	50.5	124.5	40	54	102	92.5	80	79	296	200	20231004	285070	2017285070	Unknown	DBS	36	F	3	2017	10	2017-10-03	Wild Mastomys natalensis from Morogoro	2
328	329	448	567	288	653.5	314.5	652	312.5	375	440	599	1028	436.5	NA	200	20230706	285080	2017285080	Unknown	DBS	25	M	4	2017	12	2017-12-22	Wild Mastomys natalensis from Morogoro	1
46	62.5	232	43	55	387.5	61.5	68	44	57	68.5	85.5	91	61	400	200	20230920	285080	2017285080	Unknown	DBS	19	M	4	2017	8	2017-08-23	Wild Mastomys natalensis from Morogoro	2
35	93	285.5	617.5	95.5	495	52.5	230	36	79.5	134	551.5	142	124	1028	200	20230928	285080	2017285080	Unknown	DBS	32	M	4	2017	9	2017-09-07	Wild Mastomys natalensis from Morogoro	2
84	489	244	508	532	868.5	67.5	696	69.5	85	578	532	647	545	1213	200	20231018	285080	2017285080	Unknown	DBS	25	M	4	2017	12	2017-12-22	Wild Mastomys natalensis from Morogoro	2
41	127.5	589.5	111	90.5	981	94	132	75	113.5	162.5	277.5	312	83	NA	200	20230703	285080	2011285080	Unknown	DBS	27.1	F	1	2011	11	2011-11-05	Wild Mastomys natalensis from Morogoro	1
38	64	287	79	61	480.5	61.5	71	30	39	88.5	79	90	69	891	200	20230920	351060	2017351060	Unknown	DBS	40	F	3	2017	8	2017-08-22	Wild Mastomys natalensis from Morogoro	2
68.5	85	330	129	72	570.5	65	137	41.5	63	95.5	129	107	120.5	817	200	20231003	351060	2017351060	Unknown	DBS	40	F	3	2017	9	2017-09-19	Wild Mastomys natalensis from Morogoro	2
49	183	425	47.5	107.5	606.5	84	924	29	76	162	163	306.5	120	550	200	20231009	351060	2017351060	Unknown	DBS	60	F	3	2017	10	2017-10-17	Wild Mastomys natalensis from Morogoro	2
24.5	73	215	49	72	392	53.5	254	59	43	75.5	97	80	124	369	200	20230920	351070	2017351070	Unknown	DBS	20	F	2	2017	8	2017-08-22	Wild Mastomys natalensis from Morogoro	2
43	120	318.5	51	107	551.5	119.5	161.5	63.5	79	148	143.5	352	331	709	200	20230921	351070	2017351070	Unknown	DBS	26	F	2	2017	9	2017-09-05	Wild Mastomys natalensis from Morogoro	2
39.5	90	391	54.5	92	345.5	55.5	195	47.5	61.5	108.5	766	135	97.5	384	200	20230920	351090	2017351090	Unknown	DBS	10	F	2	2017	8	2017-08-20	Wild Mastomys natalensis from Morogoro	2
60.5	327	326	64.5	302	493.5	75.5	129.5	55.5	62	118	152	277	116.5	546	200	20230921	351090	2017351090	Unknown	DBS	20	F	2	2017	8	2017-08-30	Wild Mastomys natalensis from Morogoro	2
42.5	149.5	212	124	76	325.5	65	108	45	54.5	81.5	116	134	85	384	200	20230920	352060	2017352060	Unknown	DBS	25	M	2	2017	8	2017-08-20	Wild Mastomys natalensis from Morogoro	2
87	133	361	24	106.5	568.5	58	368.5	40	59.5	134.5	158	151.5	103	671	200	20231009	352060	2017352060	Unknown	DBS	52	M	2	2017	10	2017-10-13	Wild Mastomys natalensis from Morogoro	2
13.5	36.5	111	22.5	36	227.5	29.5	39	26	24.5	29.5	42	65.5	45	152.5	200	20230920	352070	2017352070	Unknown	DBS	30	F	3	2017	8	2017-08-22	Wild Mastomys natalensis from Morogoro	2
27.5	37	259.5	23	53	326.5	79	65.5	36.5	37	58	75	79	52.5	355	200	20230921	352070	2017352070	Unknown	DBS	50	F	3	2017	9	2017-09-06	Wild Mastomys natalensis from Morogoro	2
18.5	33.5	157	30.5	32.5	313.5	48.5	70.5	110.5	31	57.5	80	61	43.5	827	200	20231003	352070	2017352070	Unknown	DBS	44	F	3	2017	9	2017-09-21	Wild Mastomys natalensis from Morogoro	2
28.5	43.5	253	47	50.5	460.5	56.5	515.5	29.5	54	75	77	76.5	95	424	200	20230920	352090	2017352090	Unknown	DBS	32	F	3	2017	8	2017-08-22	Wild Mastomys natalensis from Morogoro	2
60	198	434	100	101.5	561.5	95.5	305	57	62	134	170	123	104.5	644	200	20231009	352090	2017352090	Unknown	DBS	60	F	3	2017	10	2017-10-05	Wild Mastomys natalensis from Morogoro	2
57	276	619	77.5	123.5	661.5	107.5	425	48	68	184	200	157.5	153	710	200	20231010	352090	2017352090	Unknown	DBS	50	F	3	2017	10	2017-10-18	Wild Mastomys natalensis from Morogoro	2
53	62	296	17.5	91.5	349.5	58.5	94	56	50	107.5	100	227.5	90	306	200	20230920	353080	2017353080	Unknown	DBS	22	F	5	2017	8	2017-08-22	Wild Mastomys natalensis from Morogoro	2
51.5	60	294	68.5	75	380	45.5	76.5	39.5	113	333	120	148	75.5	304	200	20230921	353080	2017353080	Unknown	DBS	24	F	5	2017	9	2017-09-05	Wild Mastomys natalensis from Morogoro	2
67	86.5	373	60.5	79	524.5	58	483.5	53.5	158	137	135	229	160.5	691.5	200	20231003	353080	2017353080	Unknown	DBS	28	F	5	2017	9	2017-09-20	Wild Mastomys natalensis from Morogoro	2
153	240	753	119.5	180	1470.5	161.5	285	113.5	160	271	824.5	304	215.5	863	200	20231009	353080	2017353080	Unknown	DBS	30	F	5	2017	10	2017-10-04	Wild Mastomys natalensis from Morogoro	2
100	143	401.5	66.5	122	570.5	109.5	181	58	101	170	343	168.5	128	513	200	20231010	353080	2017353080	Unknown	DBS	46	F	5	2017	10	2017-10-19	Wild Mastomys natalensis from Morogoro	2
10.5	38	117.5	42	28	218.5	44	356	31	25	71.5	48	62	84	223.5	200	20230920	353090	2017353090	Unknown	DBS	22	F	2	2017	8	2017-08-22	Wild Mastomys natalensis from Morogoro	2
41.5	75	139	59.5	69	273.5	97.5	570	23	52	89.5	115.5	118	595.5	247	200	20230921	353090	2017353090	Unknown	DBS	22	F	2	2017	9	2017-09-05	Wild Mastomys natalensis from Morogoro	2
50.5	116	314	125	95	509.5	69	808	96	70	116.5	147	252	116	627.5	200	20230920	354060	2017354060	Unknown	DBS	14	F	3	2017	8	2017-08-22	Wild Mastomys natalensis from Morogoro	2
56	149	445.5	99	157	897.5	115	566.5	60	108	186	430	209.5	204.5	1357	200	20230921	354060	2017354060	Unknown	DBS	30	F	3	2017	9	2017-09-06	Wild Mastomys natalensis from Morogoro	2
25	99.5	245	80	92.5	376.5	53.5	123.5	60.5	57.5	132	149.5	135	123	426	200	20230928	354060	2017354060	Unknown	DBS	48	F	3	2017	9	2017-09-19	Wild Mastomys natalensis from Morogoro	2
12.5	64.5	150	85	44	209.5	47.5	56	20.5	29	58	55	63	61	207.5	200	20230920	354090	2017354090	Unknown	DBS	18	M	4	2017	8	2017-08-22	Wild Mastomys natalensis from Morogoro	2
14.5	91.5	148	70	55	226	25	49	27	48	59.5	69	173	65	263	200	20230928	354090	2017354090	Unknown	DBS	40	M	4	2017	9	2017-09-19	Wild Mastomys natalensis from Morogoro	2
23	90	172	36	74	306.5	47	123.5	46.5	61	118	127	102	93	365	200	20231003	354090	2017354090	Unknown	DBS	36	M	4	2017	9	2017-09-21	Wild Mastomys natalensis from Morogoro	2
98	190	559.5	108.5	185	515	93	365	505.5	172	235	270	264.5	179	1652	200	20231010	354090	2017354090	Unknown	DBS	45	M	4	2017	10	2017-10-17	Wild Mastomys natalensis from Morogoro	2
44.5	75	263	43	59	430.5	59.5	88.5	103.5	56	86.5	85	84	127	460	200	20230920	355060	2017355060	Unknown	DBS	18	F	5	2017	8	2017-08-22	Wild Mastomys natalensis from Morogoro	2
178.5	126	298.5	58	112	563.5	88.5	214.5	50.5	77	165	153	176.5	155.5	811	200	20230921	355060	2017355060	Unknown	DBS	32	F	5	2017	9	2017-09-05	Wild Mastomys natalensis from Morogoro	2
22	94	324	66	83	373.5	63.5	128.5	36	71.5	100.5	144	196	93.5	447	200	20230928	355060	2017355060	Unknown	DBS	62	F	5	2017	9	2017-09-19	Wild Mastomys natalensis from Morogoro	2
47.5	201	394.5	53.5	155	790	77.5	330	48	96.5	246	191	264	158	616.5	200	20231004	355060	2017355060	Unknown	DBS	38	F	5	2017	10	2017-10-04	Wild Mastomys natalensis from Morogoro	2
96	420	767	135	817	983	180.5	578	90	213	623	291.5	371.5	440	1568	200	20231010	355060	2017355060	Unknown	DBS	35	F	5	2017	10	2017-10-17	Wild Mastomys natalensis from Morogoro	2
19.5	57	172	49.5	43	314	37.5	66	50	37	52.5	73	108	49	241	200	20230920	355070	2017355070	Unknown	DBS	13	F	3	2017	8	2017-08-23	Wild Mastomys natalensis from Morogoro	2
18	59	275	54	60	335.5	54.5	83	29	32	53.5	90	104	60.5	253	200	20230921	355070	2017355070	Unknown	DBS	38	F	3	2017	9	2017-09-06	Wild Mastomys natalensis from Morogoro	2
42.5	122	379	71	117	570	61.5	153.5	45	83	212.5	157	186.5	106.5	621	200	20230928	355070	2017355070	Unknown	DBS	38	F	3	2017	9	2017-09-07	Wild Mastomys natalensis from Morogoro	2
40	66	134	40	43	164	46	51	42	48.5	70	87.5	100	31	NA	200	20230705	361060	2017361060	Unknown	DBS	30	F	6	2017	11	2017-11-07	Wild Mastomys natalensis from Morogoro	1
22.5	35.5	94	44.5	38	123	19.5	19.5	29	18	24.5	15	120	32.5	90	200	20230920	361060	2017361060	Unknown	DBS	9	F	6	2017	8	2017-08-23	Wild Mastomys natalensis from Morogoro	2
42.5	26	139	19.5	39.5	200.5	56	60	14	34	38	58.5	77	37.5	169	200	20230921	361060	2017361060	Unknown	DBS	12	F	6	2017	9	2017-09-06	Wild Mastomys natalensis from Morogoro	2
44	124	320	82	109	532	98.5	267.5	84.5	110	133.5	152	199	159.5	1030	200	20231003	361060	2017361060	Unknown	DBS	24	F	6	2017	9	2017-09-19	Wild Mastomys natalensis from Morogoro	2
72	226.5	675	112	192.5	1129	131.5	327.5	195	180	235	276.5	424	197	808	200	20231004	361060	2017361060	Unknown	DBS	35	F	6	2017	10	2017-10-03	Wild Mastomys natalensis from Morogoro	2
42	158.5	371.5	56	141	735	67.5	224.5	112	96	181	181.5	261	160.5	576.5	200	20231010	361060	2017361060	Unknown	DBS	41	F	6	2017	10	2017-10-19	Wild Mastomys natalensis from Morogoro	2
27.5	68	267.5	23.5	77	493.5	62.5	415	53.5	51.5	80.5	98	95	77	378	200	20230920	361070	2017361070	Unknown	DBS	24	F	3	2017	8	2017-08-23	Wild Mastomys natalensis from Morogoro	2
38	82	202	57.5	64	320.5	43.5	691.5	49.5	70	195.5	134	146	87.5	856.5	200	20231003	361070	2017361070	Unknown	DBS	38	F	3	2017	9	2017-09-19	Wild Mastomys natalensis from Morogoro	2
45	103.5	404	79	94	607.5	72	421	49	68.5	179	155	209	222.5	1083	200	20231009	361070	2017361070	Unknown	DBS	36	F	3	2017	10	2017-10-05	Wild Mastomys natalensis from Morogoro	2
276.5	403	534.5	263	255	1109	280	572	254.5	375	427	607	1332	394	NA	200	20230706	361080	2017361080	Unknown	DBS	65	F	5	2018	1	2018-01-03	Wild Mastomys natalensis from Morogoro	1
19.5	867	147.5	62	37	187	35.5	32.5	46	31	47	136	151	99	171	200	20230920	361080	2017361080	Unknown	DBS	18	F	5	2017	8	2017-08-23	Wild Mastomys natalensis from Morogoro	2
126	110.5	343	63	80	773	62.5	165	45	141	97.5	125	183	297.5	451.5	200	20231003	361080	2017361080	Unknown	DBS	40	F	5	2017	9	2017-09-21	Wild Mastomys natalensis from Morogoro	2
46.5	70	196.5	55.5	58	362.5	46.5	128	32.5	78	95	109	145	72.5	440	200	20231004	361080	2017361080	Unknown	DBS	55	F	5	2017	10	2017-10-03	Wild Mastomys natalensis from Morogoro	2
63	124	491	88.5	127.5	1392.5	83	212	43	505	162	195	204.5	197	1181.5	200	20231009	361080	2017361080	Unknown	DBS	40	F	5	2017	10	2017-10-17	Wild Mastomys natalensis from Morogoro	2
40.5	80.5	334	47.5	69.5	509	53	111	42	66	103.5	108	289.5	106.5	455	200	20230920	361090	2017361090	Unknown	DBS	30	M	2	2017	8	2017-08-23	Wild Mastomys natalensis from Morogoro	2
59	140	462.5	85	134	593.5	104.5	174.5	72.5	122.5	149.5	234	525	207.5	1784.5	200	20231003	361090	2017361090	Unknown	DBS	32	M	2	2017	9	2017-09-20	Wild Mastomys natalensis from Morogoro	2
5	24	19	27	7	36.5	13	3	6	18	14.5	6	5	6	3	200	20230920	362060	2017362060	Unknown	DBS	18	M	2	2017	8	2017-08-23	Wild Mastomys natalensis from Morogoro	2
32.5	57.5	245.5	68	50	300.5	42	50	38	63.5	83	94	97.5	75	364	200	20231009	362060	2017362060	Unknown	DBS	34	M	2	2017	10	2017-10-05	Wild Mastomys natalensis from Morogoro	2
140	79	120	80	38	297.5	60.5	180	62	92	85.5	125.5	215	62	NA	200	20230705	364060	2017364060	Unknown	DBS	45	M	5	2017	11	2017-11-07	Wild Mastomys natalensis from Morogoro	1
26	196	428	500.5	112	632.5	83	214	62	78.5	108	174	253.5	128.5	751	200	20230920	364060	2017364060	Unknown	DBS	24	M	5	2017	8	2017-08-24	Wild Mastomys natalensis from Morogoro	2
300	112.5	434	278.5	165	650.5	84.5	4154.5	81.5	108	152.5	222	357.5	174.5	623.5	200	20231003	364060	2017364060	Unknown	DBS	34	M	5	2017	9	2017-09-19	Wild Mastomys natalensis from Morogoro	2
8427.5	142	583	3910	2354	785	117	3239.5	94	513	191.5	297.5	1234.5	629	1012	200	20231004	364060	2017364060	Unknown	DBS	38	M	5	2017	10	2017-10-03	Wild Mastomys natalensis from Morogoro	2
1277	197	1136	449.5	278.5	1254.5	93.5	1598	53.5	118	197	338	277.5	177	632.5	200	20231010	364060	2017364060	Unknown	DBS	40	M	5	2017	10	2017-10-19	Wild Mastomys natalensis from Morogoro	2
78.5	127	160	46	56	263	89	161	51.5	221.5	121.5	164.5	260	58	NA	200	20230704	364060	2011364060	Unknown	DBS	31.7	M	1	2011	11	2011-11-08	Wild Mastomys natalensis from Morogoro	1
45.5	130.5	603	69	111.5	728	78.5	208.5	65	72.5	108	160	762	211	670	200	20230920	364080	2017364080	Unknown	DBS	26	F	4	2017	8	2017-08-24	Wild Mastomys natalensis from Morogoro	2
104.5	179	854.5	124	137	581.5	135.5	238	60.5	74.5	176	1232.5	1016.5	191.5	610	200	20230921	364080	2017364080	Unknown	DBS	40	F	4	2017	9	2017-09-05	Wild Mastomys natalensis from Morogoro	2
94.5	141	589	172.5	142.5	781.5	108	585	79	128	161	261.5	1328	168	1321	200	20231009	364080	2017364080	Unknown	DBS	40	F	4	2017	10	2017-10-04	Wild Mastomys natalensis from Morogoro	2
127	258	1277	108.5	361	1075	217.5	635	416	358.5	418	334	835.5	381.5	986	200	20231010	364080	2017364080	Unknown	DBS	40	F	4	2017	10	2017-10-18	Wild Mastomys natalensis from Morogoro	2
23.5	261	268.5	42	43.5	391.5	54.5	475	53.5	48	55.5	87.5	290	65	275.5	200	20230920	364090	2017364090	Unknown	DBS	26	M	2	2017	8	2017-08-24	Wild Mastomys natalensis from Morogoro	2
30.5	85	223.5	61	69	294.5	44	186	85.5	36	83	82	122	68	333.5	200	20230921	364090	2017364090	Unknown	DBS	30	M	2	2017	9	2017-09-06	Wild Mastomys natalensis from Morogoro	2
59	108	171.5	65	83	246.5	83.5	91	56	79.5	139.5	140	140.5	926	NA	200	20230704	365060	2011365060	Unknown	DBS	32	M	1	2011	11	2011-11-08	Wild Mastomys natalensis from Morogoro	1
42	114	137.5	35.5	52	165	54	35	31	64.5	78.5	134	91.5	21	NA	200	20230704	371060	2011371060	Unknown	DBS	19	F	1	2011	11	2011-11-08	Wild Mastomys natalensis from Morogoro	1
48.5	137	174	52	77	330	44.5	73	37	68	99	106	125.5	57	NA	200	20230704	372060	2011372060	Unknown	DBS	31.4	M	1	2011	11	2011-11-08	Wild Mastomys natalensis from Morogoro	1
104.5	291.5	605	170	178	849.5	204.5	656	87.5	101	194	233.5	448	200.5	1350	200	20230921	372080	2017372080	Unknown	DBS	35	M	2	2017	8	2017-08-29	Wild Mastomys natalensis from Morogoro	2
108	187	768	98.5	172	1055	121.5	333	215.5	196	223	251	259	224	1226.5	200	20231004	372080	2017372080	Unknown	DBS	44	F	2	2017	9	2017-09-27	Wild Mastomys natalensis from Morogoro	2
46	110	330.5	93	112	588.5	111.5	327.5	54	74.5	118	205	150	132.5	492.5	200	20230921	372090	2017372090	Unknown	DBS	32	F	3	2017	8	2017-08-29	Wild Mastomys natalensis from Morogoro	2
73	169	771	114	183	1141	168.5	453.5	181.5	175	239	1999	256	184.5	1118.5	200	20231004	372090	2017372090	Unknown	DBS	46	F	3	2017	9	2017-09-27	Wild Mastomys natalensis from Morogoro	2
104.5	418.5	1459	152	431	1993.5	316	1079	191	288.5	534	1444	875.5	455	2210	200	20231009	372090	2017372090	Unknown	DBS	40	F	3	2017	10	2017-10-11	Wild Mastomys natalensis from Morogoro	2
41	85	148.5	72.5	66	319	72.5	87	45	69.5	114.5	123.5	224.5	60.5	NA	200	20230704	373060	2011373060	Unknown	DBS	23	M	1	2011	11	2011-11-08	Wild Mastomys natalensis from Morogoro	1
46	106.5	116	37.5	50	169.5	40.5	90	32	77.5	92.5	115	137	48	NA	200	20230704	374060	2011374060	Unknown	DBS	23	F	2	2011	11	2011-11-08	Wild Mastomys natalensis from Morogoro	1
23	35	136.5	109.5	27	246.5	45.5	86	48	63	67.5	52	57	41	326.5	200	20231018	374060	2011374060	Unknown	DBS	23	F	2	2011	11	2011-11-08	Wild Mastomys natalensis from Morogoro	2
33	65	111.5	60	48	219	45.5	84	23.5	35	43	52	95.5	53.5	219	200	20230921	375060	2017375060	Unknown	DBS	22	M	2	2017	8	2017-08-30	Wild Mastomys natalensis from Morogoro	2
17	76	217	176	60	319.5	151	94.5	22	32.5	74.5	245	85.5	69	262.5	200	20230928	375060	2017375060	Unknown	DBS	28	M	2	2017	9	2017-09-14	Wild Mastomys natalensis from Morogoro	2
48	173.5	198	52.5	58	217	69	89	46	95.5	111.5	112.5	1832	57.5	NA	200	20230704	375060	2011375060	Unknown	DBS	28	M	1	2011	11	2011-11-09	Wild Mastomys natalensis from Morogoro	1
56.5	53	178	78	53.5	293	74.5	351	67.5	49	70	84.5	84	118.5	276.5	200	20230921	375080	2017375080	Unknown	DBS	25	M	2	2017	8	2017-08-30	Wild Mastomys natalensis from Morogoro	2
167	285	931.5	60.5	112	694.5	79.5	330.5	105	83.5	165	426.5	155.5	151	538.5	200	20231009	375080	2017375080	Unknown	DBS	48	M	2	2017	10	2017-10-12	Wild Mastomys natalensis from Morogoro	2
29.5	48	171	48	37	221.5	44.5	133	46.5	38	53	60	88	42	276	200	20230921	381060	2017381060	Unknown	DBS	48	M	3	2017	9	2017-09-05	Wild Mastomys natalensis from Morogoro	2
52	246.5	239	79	66	470.5	63.5	175.5	71.5	73	110	137	128	106	407	200	20231003	381060	2017381060	Unknown	DBS	42	M	3	2017	9	2017-09-19	Wild Mastomys natalensis from Morogoro	2
36	109.5	489.5	99	87	529.5	93	163	44	80	151	227.5	156	106	372	200	20231009	381060	2017381060	Unknown	DBS	45	M	3	2017	10	2017-10-17	Wild Mastomys natalensis from Morogoro	2
37.5	23.5	100.5	52	40	190.5	33	178	23.5	23	43.5	45	38.5	49.5	164	200	20230921	381070	2017381070	Unknown	DBS	8	M	2	2017	9	2017-09-05	Wild Mastomys natalensis from Morogoro	2
48	103	214.5	30	91	452	67.5	234.5	51	68.5	158.5	162	129.5	111	409	200	20231010	381070	2017381070	Unknown	DBS	36	M	2	2017	10	2017-10-18	Wild Mastomys natalensis from Morogoro	2
94.5	101.5	149	47.5	42	683.5	73	100	42	68.5	107.5	277	150.5	46	NA	200	20230704	381070	2011381070	Unknown	DBS	41	M	1	2011	11	2011-11-09	Wild Mastomys natalensis from Morogoro	1
187.5	224	282	181	160	467.5	183.5	265.5	165	222	271	324	513.5	289	NA	200	20230706	381080	2017381080	Unknown	DBS	30	F	5	2017	12	2017-12-22	Wild Mastomys natalensis from Morogoro	1
16.5	36	1690	54	50	405.5	46	37	33	30	47.5	50	52	32.5	171	200	20230921	381080	2017381080	Unknown	DBS	9	F	5	2017	9	2017-09-05	Wild Mastomys natalensis from Morogoro	2
37	91.5	294	53	45.5	300.5	52.5	71.5	134.5	39	90.5	74.5	114	64.5	240	200	20231003	381080	2017381080	Unknown	DBS	26	F	5	2017	9	2017-09-20	Wild Mastomys natalensis from Morogoro	2
195.5	110	365	84	98	504.5	143	137	64	77.5	158	118.5	171	122	387.5	200	20231009	381080	2017381080	Unknown	DBS	26	F	5	2017	10	2017-10-17	Wild Mastomys natalensis from Morogoro	2
87.5	104	344.5	139	81	542.5	94	169	76	69	131	125	166	118	386.5	200	20231009	381080	2017381080	Unknown	DBS	20	F	5	2017	10	2017-10-04	Wild Mastomys natalensis from Morogoro	2
30	45	153	43.5	54.5	238.5	47.5	71	31.5	37	55.5	98	70.5	84.5	267	200	20230921	381090	2017381090	Unknown	DBS	40	M	4	2017	9	2017-09-05	Wild Mastomys natalensis from Morogoro	2
37	87	438	48	95	483	94.5	161.5	62	61.5	126.5	151.5	213	112	553	200	20230928	381090	2017381090	Unknown	DBS	32	M	4	2017	9	2017-09-19	Wild Mastomys natalensis from Morogoro	2
33	71	233	110.5	57.5	367	50.5	145.5	30.5	34	67	218	69	47	285	200	20231004	381090	2017381090	Unknown	DBS	40	M	4	2017	10	2017-10-03	Wild Mastomys natalensis from Morogoro	2
47	72	235.5	80.5	54	353.5	47.5	200	49.5	46	77	203	76	1653	377.5	200	20231010	381090	2017381090	Unknown	DBS	36	M	4	2017	10	2017-10-19	Wild Mastomys natalensis from Morogoro	2
108.5	70	193.5	114	59.5	240	96	162	92.5	83	131.5	190	234	112	NA	200	20230705	382060	2017382060	Unknown	DBS	40	M	3	2017	11	2017-11-22	Wild Mastomys natalensis from Morogoro	1
29	31	119	55	38	166.5	37.5	55	28	27	42	57	33	39.5	113	200	20230921	382060	2017382060	Unknown	DBS	31	M	3	2017	9	2017-09-05	Wild Mastomys natalensis from Morogoro	2
32	74	269	66	76	394.5	39.5	90.5	29	50	96	99	125	61.5	470	200	20231009	382060	2017382060	Unknown	DBS	35	M	3	2017	10	2017-10-17	Wild Mastomys natalensis from Morogoro	2
57	336.5	189	53	80	362	81	293.5	62.5	96.5	118.5	206.5	396.5	248	NA	200	20230704	382060	2011382060	Unknown	DBS	29	M	1	2011	11	2011-11-09	Wild Mastomys natalensis from Morogoro	1
21.5	25	111	34.5	29.5	182.5	37.5	31	28.5	16	39	42	49	48.5	169	200	20230921	382070	2017382070	Unknown	DBS	11	F	4	2017	9	2017-09-05	Wild Mastomys natalensis from Morogoro	2
37	50.5	216	40.5	67.5	271	42.5	101	22.5	54	70	87	71	124.5	385.5	200	20231003	382070	2017382070	Unknown	DBS	20	F	4	2017	9	2017-09-21	Wild Mastomys natalensis from Morogoro	2
45	149.5	344	108.5	130	470	71.5	142.5	48.5	68.5	92	129	131.5	107	516	200	20231004	382070	2017382070	Unknown	DBS	25	M	4	2017	10	2017-10-03	Wild Mastomys natalensis from Morogoro	2
54	1335.5	356.5	72	136	583.5	76	126	47.5	79.5	137.5	209	165	150	510	200	20231009	382070	2017382070	Unknown	DBS	30	F	4	2017	10	2017-10-17	Wild Mastomys natalensis from Morogoro	2
174.5	249	314.5	158	199	749.5	191	311	158	236.5	286	455	617	428	NA	200	20230706	382080	2017382080	Unknown	DBS	40	M	4	2018	1	2018-01-03	Wild Mastomys natalensis from Morogoro	1
10.5	32	118.5	47	58	196.5	109	64	20.5	28	45	178	54.5	54.5	209	200	20230921	382080	2017382080	Unknown	DBS	38	M	4	2017	9	2017-09-05	Wild Mastomys natalensis from Morogoro	2
49	91.5	204	56	164.5	352.5	190	378.5	275.5	297	1087.5	200.5	536	187.5	337.5	200	20231003	382080	2017382080	Unknown	DBS	40	M	4	2017	9	2017-09-20	Wild Mastomys natalensis from Morogoro	2
29	84.5	163	61	91	311.5	73.5	207	40	95	167.5	127	257	152	303.5	200	20231004	382080	2017382080	Unknown	DBS	42	M	4	2017	10	2017-10-03	Wild Mastomys natalensis from Morogoro	2
75	143	327	103	108.5	671.5	86	4837.5	87	152	176	1070	486	65.5	NA	200	20230705	382090	2017382090	Unknown	DBS	50	M	3	2017	11	2017-11-22	Wild Mastomys natalensis from Morogoro	1
27.5	30	111	45.5	42	166.5	23.5	193	7.5	22.5	29	39	42	37.5	141	200	20230921	382090	2017382090	Unknown	DBS	50	M	3	2017	9	2017-09-05	Wild Mastomys natalensis from Morogoro	2
71	104	549	67.5	97	715	45.5	955	61.5	76.5	166.5	159	198	111.5	1108	200	20230928	382090	2017382090	Unknown	DBS	44	M	3	2017	9	2017-09-19	Wild Mastomys natalensis from Morogoro	2
38	75	116	30	45.5	134.5	67.5	42	40	46.5	65.5	88.5	219.5	24	NA	200	20230704	383060	2011383060	Unknown	DBS	22	F	1	2011	11	2011-11-09	Wild Mastomys natalensis from Morogoro	1
39.5	43	204	103	46	196.5	51.5	54	58.5	18	52	59	60	53.5	161.5	200	20230921	383090	2017383090	Unknown	DBS	6	M	2	2017	9	2017-09-05	Wild Mastomys natalensis from Morogoro	2
29	65.5	207	66	62	303.5	81.5	97.5	45.5	43	96.5	90	89	75.5	290.5	200	20231003	383090	2017383090	Unknown	DBS	18	M	2	2017	9	2017-09-20	Wild Mastomys natalensis from Morogoro	2
31.5	45	207	40.5	54	224	36	82	37.5	27	45	72	88	47.5	262.5	200	20230921	384060	2017384060	Unknown	DBS	40	F	4	2017	9	2017-09-05	Wild Mastomys natalensis from Morogoro	2
317	265.5	361	64	83	545.5	76.5	337.5	60	77	111.5	158	147	203.5	611.5	200	20231003	384060	2017384060	Unknown	DBS	38	F	4	2017	9	2017-09-21	Wild Mastomys natalensis from Morogoro	2
91	210	492	79	156	951	110.5	236	68	166.5	209	256	228	185.5	839	200	20231004	384060	2017384060	Unknown	DBS	24	F	4	2017	10	2017-10-04	Wild Mastomys natalensis from Morogoro	2
87	179	358.5	116.5	162.5	727	109.5	248.5	50	276	293	256	239.5	187	976	200	20231010	384060	2017384060	Unknown	DBS	28	F	4	2017	10	2017-10-17	Wild Mastomys natalensis from Morogoro	2
22.5	25.5	74	54	23.5	101.5	28.5	32	23.5	16	24	64	45.5	32	96	200	20230921	384090	2017384090	Unknown	DBS	20	F	2	2017	9	2017-09-05	Wild Mastomys natalensis from Morogoro	2
38	76	180	51	63.5	254.5	37.5	268	33	38	55	76	376.5	63	232	200	20231004	384090	2017384090	Unknown	DBS	38	F	2	2017	10	2017-10-04	Wild Mastomys natalensis from Morogoro	2
26.5	29	196	47	34	294.5	58.5	7336	29.5	35	51	168.5	445.5	58.5	376	200	20230921	385060	2017385060	Unknown	DBS	10	M	2	2017	9	2017-09-06	Wild Mastomys natalensis from Morogoro	2
35.5	52.5	247	29.5	51	420.5	31.5	11882	33.5	45	64.5	202	858	86.5	551.5	200	20231003	385060	2017385060	Unknown	DBS	20	M	2	2017	9	2017-09-21	Wild Mastomys natalensis from Morogoro	2
16.5	18	75.5	56	17	191.5	29.5	73	7.5	189	21.5	20	42	29.5	90	200	20230921	385070	2017385070	Unknown	DBS	20	F	2	2017	9	2017-09-06	Wild Mastomys natalensis from Morogoro	2
88.5	427.5	677	100	118	877.5	98	151	48	93	162	184	322	127	946.5	200	20231009	385070	2017385070	Unknown	DBS	40	F	2	2017	10	2017-10-17	Wild Mastomys natalensis from Morogoro	2
23.5	11	74.5	47	27.5	119	28	25.5	17.5	21	32	33.5	24.5	29	110	200	20230921	385080	2017385080	Unknown	DBS	20	M	4	2017	9	2017-09-06	Wild Mastomys natalensis from Morogoro	2
33	81.5	308	455.5	94	692	53.5	140.5	49.5	54.5	111.5	121	121	114	440.5	200	20231003	385080	2017385080	Unknown	DBS	22	M	4	2017	9	2017-09-21	Wild Mastomys natalensis from Morogoro	2
140	107	226.5	4540	102	531	43.5	102.5	44	55	110	108.5	154	90	365.5	200	20231004	385080	2017385080	Unknown	DBS	22	M	4	2017	10	2017-10-03	Wild Mastomys natalensis from Morogoro	2
30	98	394	8200.5	94.5	591.5	95	114.5	50	64.5	139	137	140	115.5	650.5	200	20231009	385080	2017385080	Unknown	DBS	30	M	4	2017	10	2017-10-17	Wild Mastomys natalensis from Morogoro	2
26.5	25.5	1514	164	28.5	328.5	65.5	45	29.5	18.5	31	39	50	40	144.5	200	20230921	385090	2017385090	Unknown	DBS	10	F	2	2017	9	2017-09-06	Wild Mastomys natalensis from Morogoro	2
37	107	287	65	95	516.5	45	273.5	45	78.5	100.5	109	180	89	453	200	20231004	385090	2017385090	Unknown	DBS	28	F	2	2017	10	2017-10-03	Wild Mastomys natalensis from Morogoro	2
50.5	183.5	151	55.5	82.5	272	34	68	23	64.5	57.5	90.5	475.5	24	NA	200	20230704	385090	2011385090	Unknown	DBS	27	M	1	2011	11	2011-11-09	Wild Mastomys natalensis from Morogoro	1
40	73	292	61	69.5	404	112.5	137.5	40.5	51.5	87	107.5	111	76	401.5	200	20230921	451070	2017451070	Unknown	DBS	44	F	3	2017	9	2017-09-06	Wild Mastomys natalensis from Morogoro	2
86	184.5	479	91	175	969	131.5	345.5	94.5	197	238.5	321	320	223	816.5	200	20231003	451070	2017451070	Unknown	DBS	30	F	3	2017	9	2017-09-19	Wild Mastomys natalensis from Morogoro	2
149.5	168	811	98.5	153	1160.5	581	671.5	90	148	215	228	215	171.5	683	200	20231009	451070	2017451070	Unknown	DBS	30	F	3	2017	10	2017-10-05	Wild Mastomys natalensis from Morogoro	2
171	151.5	175.5	65	77	281	105	97.5	75.5	128	144	193	793	255	NA	200	20230706	451090	2017451090	Unknown	DBS	24	F	2	2017	12	2017-12-22	Wild Mastomys natalensis from Morogoro	1
142	89	166.5	133	66	304.5	68.5	102.5	73.5	66	114	114	186	341	381.5	200	20231018	451090	2017451090	Unknown	DBS	24	F	2	2017	12	2017-12-22	Wild Mastomys natalensis from Morogoro	2
734.5	22	137	28.5	34	192.5	32	59	18.5	23	26	44	23	56.5	131	200	20230921	452060	2017452060	Unknown	DBS	14	F	4	2017	9	2017-09-06	Wild Mastomys natalensis from Morogoro	2
96	94.5	453.5	50.5	74	512.5	58.5	185.5	33.5	69	103	194.5	138	119.5	415.5	200	20231003	452060	2017452060	Unknown	DBS	18	F	4	2017	9	2017-09-21	Wild Mastomys natalensis from Morogoro	2
60	221.5	640	80	116	679	71	241.5	75	90	183	200.5	707	149	966	200	20231004	452060	2017452060	Unknown	DBS	20	F	4	2017	10	2017-10-03	Wild Mastomys natalensis from Morogoro	2
128	155	475.5	45.5	98.5	602.5	90.5	130	66	81	143.5	142	460.5	120	787	200	20231010	452060	2017452060	Unknown	DBS	20	F	4	2017	10	2017-10-19	Wild Mastomys natalensis from Morogoro	2
17	24	85	42	39	139.5	22	103	24.5	19.5	80	38	70	45	150	200	20230921	452070	2017452070	Unknown	DBS	62	F	3	2017	9	2017-09-06	Wild Mastomys natalensis from Morogoro	2
28	86.5	308	62	39	242	41	53.5	36.5	38.5	76.5	78	109	62	293	200	20230928	452070	2017452070	Unknown	DBS	48	F	3	2017	9	2017-09-19	Wild Mastomys natalensis from Morogoro	2
74	263	795.5	117	229.5	1186	128.5	2860.5	111.5	149	278	616	509	291	1339	200	20231004	452070	2017452070	Unknown	DBS	40	F	3	2017	10	2017-10-04	Wild Mastomys natalensis from Morogoro	2
994	54	163	80	33	214.5	37	60	30	28	53.5	141	102	38	176	200	20230928	452080	2017452080	Unknown	DBS	10	M	2	2017	9	2017-09-06	Wild Mastomys natalensis from Morogoro	2
92.5	140	258.5	30.5	98	505	91.5	186	59	97	135	189.5	317.5	146.5	791	200	20231010	452080	2017452080	Unknown	DBS	30	M	2	2017	10	2017-10-19	Wild Mastomys natalensis from Morogoro	2
20.5	38	196	86	36	224.5	45	568.5	31	31.5	58.5	70	82	57	208	200	20230928	453060	2017453060	Unknown	DBS	12	M	4	2017	9	2017-09-06	Wild Mastomys natalensis from Morogoro	2
91	96.5	253	74	93	402.5	66	284.5	43.5	71	125.5	282.5	131.5	148.5	434	200	20231003	453060	2017453060	Unknown	DBS	20	M	4	2017	9	2017-09-20	Wild Mastomys natalensis from Morogoro	2
49	94	325.5	83	107	461	53.5	152.5	46.5	79	3197	124	160.5	103	502	200	20231004	453060	2017453060	Unknown	DBS	25	M	4	2017	10	2017-10-03	Wild Mastomys natalensis from Morogoro	2
54.5	130	200.5	41.5	106	326	61.5	168	44	92.5	530	156	165.5	120.5	480	200	20231010	453060	2017453060	Unknown	DBS	30	M	4	2017	10	2017-10-18	Wild Mastomys natalensis from Morogoro	2
43	102	237	45	70	378	61	105	47	98.5	89.5	96	173.5	75.5	320	200	20230928	453070	2017453070	Unknown	DBS	7	M	2	2017	9	2017-09-06	Wild Mastomys natalensis from Morogoro	2
78	83	270	45	75	384.5	78	211	63	60	110	101.5	119	131.5	439	200	20231004	453070	2017453070	Unknown	DBS	20	M	2	2017	10	2017-10-03	Wild Mastomys natalensis from Morogoro	2
43	162.5	245	62	80	371	56	79.5	42	52.5	95.5	130	155	84	469	200	20230928	453090	2017453090	Unknown	DBS	38	F	3	2017	9	2017-09-06	Wild Mastomys natalensis from Morogoro	2
21	41.5	253	53	52	203.5	38.5	15043.5	23	41	52.5	66.5	165	53.5	216.5	200	20231003	453090	2017453090	Unknown	DBS	30	F	3	2017	9	2017-09-20	Wild Mastomys natalensis from Morogoro	2
40	67	382.5	49.5	71.5	245	55.5	233.5	28	112	105	94.5	121.5	66	233	200	20231010	453090	2017453090	Unknown	DBS	40	F	3	2017	10	2017-10-17	Wild Mastomys natalensis from Morogoro	2
31.5	63	170.5	59.5	46	244	56	105.5	38	27.5	78.5	83	93.5	70	216	200	20230928	454060	2017454060	Unknown	DBS	34	M	2	2017	9	2017-09-07	Wild Mastomys natalensis from Morogoro	2
26	280.5	231	34	82	527.5	64.5	136.5	27	52	96.5	119	132	98.5	485	200	20231003	454060	2017454060	Unknown	DBS	24	M	2	2017	9	2017-09-20	Wild Mastomys natalensis from Morogoro	2
114	172.5	1289	89	101	348	95	147	99.5	155	184	195	237.5	162.5	NA	200	20230706	454080	2017454080	Unknown	DBS	28	F	5	2018	2	2018-02-18	Wild Mastomys natalensis from Morogoro	1
25.5	56	1381	69	67	433.5	37.5	88.5	39.5	44	71.5	103	111	59	273	200	20230928	454080	2017454080	Unknown	DBS	12	F	5	2017	9	2017-09-07	Wild Mastomys natalensis from Morogoro	2
71.5	61.5	213.5	207.5	67	326.5	63.5	586.5	73.5	60	94.5	107.5	113	88	409	200	20231003	454080	2017454080	Unknown	DBS	20	F	5	2017	9	2017-09-19	Wild Mastomys natalensis from Morogoro	2
35.5	105.5	249	52	85.5	480	66.5	219	32	51	116	93.5	94	80	378	200	20231004	454080	2017454080	Unknown	DBS	20	F	5	2017	10	2017-10-03	Wild Mastomys natalensis from Morogoro	2
34	68	271	63	77	431.5	60	156.5	43	64	116	110	141	97.5	370	200	20231009	454080	2017454080	Unknown	DBS	25	F	5	2017	10	2017-10-17	Wild Mastomys natalensis from Morogoro	2
7.5	27.5	52	50	15	95.5	8	122.5	17	22.5	37.5	49	40	31	214.5	200	20230928	454090	2017454090	Unknown	DBS	10	F	3	2017	9	2017-09-07	Wild Mastomys natalensis from Morogoro	2
122	80	322	79	71	423.5	56.5	95.5	48	60	92	89	187.5	130	294	200	20231004	454090	2017454090	Unknown	DBS	26	F	3	2017	10	2017-10-03	Wild Mastomys natalensis from Morogoro	2
106	73	244.5	72.5	64.5	325	58.5	172	21.5	53.5	114	99	176.5	124	277	200	20231010	454090	2017454090	Unknown	DBS	42	F	3	2017	10	2017-10-18	Wild Mastomys natalensis from Morogoro	2
17	79.5	559	103	58.5	260	44.5	62.5	43	35.5	67.5	70	129.5	57.5	316.5	200	20230928	455070	2017455070	Unknown	DBS	8	M	2	2017	9	2017-09-07	Wild Mastomys natalensis from Morogoro	2
38	82.5	194.5	55	67.5	364	50.5	166.5	41	69	92	306	105.5	98.5	534	200	20231010	455070	2017455070	Unknown	DBS	24	M	2	2017	10	2017-10-18	Wild Mastomys natalensis from Morogoro	2
23	63.5	185	86	75.5	458.5	46	104	38	46.5	88.5	81.5	140.5	107	495	200	20230928	461060	2017461060	Unknown	DBS	17	M	2	2017	9	2017-09-07	Wild Mastomys natalensis from Morogoro	2
73	144	1059.5	73.5	154	2462	67.5	240	67	267.5	184	368.5	206.5	143	625	200	20231010	461060	2017461060	Unknown	DBS	29	M	2	2017	10	2017-10-17	Wild Mastomys natalensis from Morogoro	2
53	173.5	221	44	75	455	72.5	70	35	88	116.5	192.5	270.5	79	NA	200	20230704	461060	2011461060	Unknown	DBS	45	F	1	2011	11	2011-11-10	Wild Mastomys natalensis from Morogoro	1
56	144.5	127	56.5	43	238.5	85	94	41.5	120	81.5	188.5	201	58	NA	200	20230705	461070	2017461070	Unknown	DBS	30	F	4	2017	11	2017-11-22	Wild Mastomys natalensis from Morogoro	1
11	27	72	57	17.5	72	30	16.5	14.5	15	31.5	22	42	9	126	200	20230928	461070	2017461070	Unknown	DBS	20	F	4	2017	9	2017-09-19	Wild Mastomys natalensis from Morogoro	2
22.5	44	191	107	56	217.5	58	60.5	23.5	24.5	62	72	74	54	181	200	20230928	461070	2017461070	Unknown	DBS	10	F	4	2017	9	2017-09-07	Wild Mastomys natalensis from Morogoro	2
59.5	828.5	269.5	103.5	87	443.5	77.5	191.5	60	97	157	129	174.5	116	414	200	20231010	461070	2017461070	Unknown	DBS	25	F	4	2017	10	2017-10-17	Wild Mastomys natalensis from Morogoro	2
25	61	188	72	36	176	38	62.5	47	24	53.5	64.5	73	79	207.5	200	20230928	461080	2017461080	Unknown	DBS	10	F	3	2017	9	2017-09-07	Wild Mastomys natalensis from Morogoro	2
46.5	147	756	116.5	131	1119.5	99	311	72	108	183.5	215.5	193.5	185	928	200	20231009	461080	2017461080	Unknown	DBS	12	F	3	2017	10	2017-10-05	Wild Mastomys natalensis from Morogoro	2
91	243	481	99.5	221	872	114.5	335	76.5	142	293.5	274.5	319.5	230	1018	200	20231010	461080	2017461080	Unknown	DBS	23	F	3	2017	10	2017-10-17	Wild Mastomys natalensis from Morogoro	2
18	76	133	68	48.5	186	42	191.5	33	33	67	60	114	46	180	200	20230928	461090	2017461090	Unknown	DBS	11	F	4	2017	9	2017-09-07	Wild Mastomys natalensis from Morogoro	2
37	62	333	129.5	75	372.5	49.5	130	51.5	55	96	122.5	95	92.5	469.5	200	20231003	461090	2017461090	Unknown	DBS	20	F	4	2017	9	2017-09-20	Wild Mastomys natalensis from Morogoro	2
54	96	255	70	82	404	48.5	193	73	160	100	126	182	123	349.5	200	20231004	461090	2017461090	Unknown	DBS	20	F	4	2017	10	2017-10-04	Wild Mastomys natalensis from Morogoro	2
57.5	142	228.5	87.5	108.5	478	71.5	185.5	65	660	157	154	194.5	152	534	200	20231010	461090	2017461090	Unknown	DBS	30	F	4	2017	10	2017-10-18	Wild Mastomys natalensis from Morogoro	2
28	117	160	47	72	200	44	53	46	59.5	75.5	99.5	514.5	38	NA	200	20230704	461090	2011461090	Unknown	DBS	18	F	1	2011	11	2011-11-10	Wild Mastomys natalensis from Morogoro	1
32.5	91	185	57	61	313	44	1023.5	72	41.5	80	123	174	66	332	200	20230928	462080	2017462080	Unknown	DBS	11	F	2	2017	9	2017-09-07	Wild Mastomys natalensis from Morogoro	2
58	174.5	377.5	87	105	496.5	95.5	440.5	61	61.5	165.5	198	589	115.5	496.5	200	20231003	462080	2017462080	Unknown	DBS	24	F	2	2017	9	2017-09-20	Wild Mastomys natalensis from Morogoro	2
49.5	124.5	180	32	65	200.5	57	38	24	75	80.5	141.5	168	34	NA	200	20230704	462090	2011462090	Unknown	DBS	39	F	1	2011	11	2011-11-10	Wild Mastomys natalensis from Morogoro	1
15	41.5	105	41.5	29	138	17.5	27.5	32	23.5	31.5	33	44.5	39	164	200	20230928	463060	2017463060	Unknown	DBS	50	M	3	2017	9	2017-09-12	Wild Mastomys natalensis from Morogoro	2
47	128	613	86.5	106	688.5	112	857.5	120	97	141	164.5	202	120.5	841	200	20231004	463060	2017463060	Unknown	DBS	50	M	3	2017	9	2017-09-28	Wild Mastomys natalensis from Morogoro	2
83	90.5	360	97	106	590.5	92	793	42	72.5	158	196	140	114	564.5	200	20231009	463060	2017463060	Unknown	DBS	52	M	3	2017	10	2017-10-11	Wild Mastomys natalensis from Morogoro	2
18	52.5	174.5	43	39	264	40	859	60	69.5	61.5	59	271.5	61	279	200	20230928	463080	2017463080	Unknown	DBS	12	F	3	2017	9	2017-09-19	Wild Mastomys natalensis from Morogoro	2
49	96.5	346.5	76.5	85	605	77	462.5	75	72.5	111	146	225	139	477	200	20231004	463080	2017463080	Unknown	DBS	22	F	3	2017	10	2017-10-03	Wild Mastomys natalensis from Morogoro	2
20	104	251	109.5	89	488	67	167	29	72	115	109	140	93.5	344	200	20231009	463080	2017463080	Unknown	DBS	25	F	3	2017	10	2017-10-17	Wild Mastomys natalensis from Morogoro	2
217.5	168	454	253	161.5	1220	214	382	212.5	300.5	344.5	466	678.5	271	NA	200	20230705	464080	2017464080	Unknown	DBS	40	F	4	2017	11	2017-11-22	Wild Mastomys natalensis from Morogoro	1
39	48	182.5	70.5	33	185	42.5	105.5	45.5	31	66.5	82	39	64.5	296.5	200	20231003	464080	2017464080	Unknown	DBS	10	F	4	2017	9	2017-09-19	Wild Mastomys natalensis from Morogoro	2
305	162.5	850	119.5	127	644.5	127	392	105	130	283.5	200	261	138.5	1294.5	200	20231009	464080	2017464080	Unknown	DBS	16	F	4	2017	10	2017-10-05	Wild Mastomys natalensis from Morogoro	2
68.5	102	1182	38	107.5	454	76.5	174	35	71	149	170	149.5	120	1573	200	20231010	464080	2017464080	Unknown	DBS	20	F	4	2017	10	2017-10-19	Wild Mastomys natalensis from Morogoro	2
138.5	85	190	99.5	107.5	323.5	153	290	132	123.5	279.5	359	322.5	181	NA	200	20230705	464090	2017464090	Unknown	DBS	48	F	2	2017	11	2017-11-08	Wild Mastomys natalensis from Morogoro	1
97	55	253.5	57	54	276.5	71	480.5	40.5	55	115.5	103	129	98.5	294.5	200	20231003	464090	2017464090	Unknown	DBS	40	F	2	2017	9	2017-09-19	Wild Mastomys natalensis from Morogoro	2
41.5	28.5	30	10	33	47	34.5	27	11.5	34	48.5	41.5	48	12	NA	200	20230704	464090	2011464090	Unknown	DBS	19	M	1	2011	11	2011-11-10	Wild Mastomys natalensis from Morogoro	1
92	730.5	172.5	105	113	294	90	127	96.5	122	137.5	263	1677	147	NA	200	20230706	465060	2017465060	Unknown	DBS	30	M	3	2017	12	2017-12-22	Wild Mastomys natalensis from Morogoro	1
35	88	429	117	95	461	62	366.5	42.5	49.5	268.5	115	519	93	604	200	20230928	465060	2017465060	Unknown	DBS	20	M	3	2017	9	2017-09-19	Wild Mastomys natalensis from Morogoro	2
64	167	533.5	66	173.5	860	102.5	1513	67	357	230	193	495.5	182	711	200	20231010	465060	2017465060	Unknown	DBS	28	M	3	2017	10	2017-10-17	Wild Mastomys natalensis from Morogoro	2
27	75.5	63.5	32	35	107	35.5	24.5	14	50.5	39.5	105.5	101.5	24.5	NA	200	20230704	465070	2011465070	Unknown	DBS	20	M	1	2011	11	2011-11-10	Wild Mastomys natalensis from Morogoro	1
36	70	305.5	116	65	411.5	53	325.5	34	52.5	87.5	118	122	67	527.5	200	20230928	465090	2017465090	Unknown	DBS	46	M	1	2017	9	2017-09-19	Wild Mastomys natalensis from Morogoro	2
17	39	190.5	27	44	231	31	617.5	19	31	52.5	72	67	45	178.5	200	20230928	471060	2017471060	Unknown	DBS	22	F	3	2017	9	2017-09-19	Wild Mastomys natalensis from Morogoro	2
96	124	697.5	109	120	765	145.5	276.5	82	90.5	206	250	225.5	172.5	960.5	200	20231004	471060	2017471060	Unknown	DBS	40	F	3	2017	10	2017-10-03	Wild Mastomys natalensis from Morogoro	2
78.5	222	873.5	127.5	226	1117	118.5	422	207.5	199	368	659	499.5	520	1510	200	20231010	471060	2017471060	Unknown	DBS	35	F	3	2017	10	2017-10-17	Wild Mastomys natalensis from Morogoro	2
94.5	681	208	102.5	104	319	97	224	83	193	170.5	208	1318	136	NA	200	20230706	471070	2017471070	Unknown	DBS	40	F	4	2017	12	2017-12-23	Wild Mastomys natalensis from Morogoro	1
23	44	166.5	47	48.5	237.5	56	100.5	42.5	61	55.5	60	60	64.5	270.5	200	20231003	471070	2017471070	Unknown	DBS	54	F	4	2017	9	2017-09-20	Wild Mastomys natalensis from Morogoro	2
125	400	680	122	229	1226.5	181	478	112	371	305	405	641.5	250	1412.5	200	20231009	471070	2017471070	Unknown	DBS	50	F	4	2017	10	2017-10-05	Wild Mastomys natalensis from Morogoro	2
82.5	251	398	44.5	191	1341.5	105	327	61	123	224.5	336	483.5	239	765	200	20231010	471070	2017471070	Unknown	DBS	50	F	4	2017	10	2017-10-18	Wild Mastomys natalensis from Morogoro	2
62	86.5	82	20.5	58	174	43.5	28	24	45.5	69.5	80.5	117	26	NA	200	20230704	471080	2011471080	Unknown	DBS	19	F	2	2011	11	2011-11-10	Wild Mastomys natalensis from Morogoro	1
68	41	147.5	109	48	241	41.5	48.5	47	38	57	55	40.5	77	209	200	20231018	471080	2011471080	Unknown	DBS	19	F	2	2011	11	2011-11-10	Wild Mastomys natalensis from Morogoro	2
119.5	171	1304	197	140	1225	112	906	87	178.5	241	1089	554	158	NA	200	20230706	471080	2017471080	Unknown	DBS	44	M	2	2017	11	2017-11-23	Wild Mastomys natalensis from Morogoro	1
86	101.5	1591	215	94	1504.5	95	1106	62	151.5	174	623	167.5	144	881	200	20231018	471080	2017471080	Unknown	DBS	44	M	2	2017	11	2017-11-23	Wild Mastomys natalensis from Morogoro	2
66	146.5	159	40	48	256.5	42.5	55	20.5	36	93.5	72	93.5	52.5	245.5	200	20231003	472060	2017472060	Unknown	DBS	30	F	3	2017	9	2017-09-20	Wild Mastomys natalensis from Morogoro	2
150	140	506	118	105.5	760	102	253.5	63	140	157.5	203	205	98	549	200	20231004	472060	2017472060	Unknown	DBS	35	F	3	2017	10	2017-10-03	Wild Mastomys natalensis from Morogoro	2
218	124	364	78.5	115.5	799	80	179	97	107	168	194	189.5	145	592.5	200	20231010	472060	2017472060	Unknown	DBS	40	F	3	2017	10	2017-10-18	Wild Mastomys natalensis from Morogoro	2
42	66.5	139	18	29	144	33.5	35	24	46.5	88.5	48.5	55.5	28	NA	200	20230704	472070	2011472070	Unknown	DBS	20	F	1	2011	11	2011-11-10	Wild Mastomys natalensis from Morogoro	1
24	113.5	287	52	35.5	223.5	60.5	49.5	35.5	23	58.5	95	138	43.5	300.5	200	20231003	472080	2017472080	Unknown	DBS	26	F	3	2017	9	2017-09-20	Wild Mastomys natalensis from Morogoro	2
97	153	576	112	172.5	798	133	283.5	108.5	119.5	237	425.5	271.5	238	948	200	20231009	472080	2017472080	Unknown	DBS	40	F	3	2017	10	2017-10-17	Wild Mastomys natalensis from Morogoro	2
50.5	90	318	88	80	653.5	91	150	54	89	138	121.5	159	87	353	200	20231009	472080	2017472080	Unknown	DBS	22	F	3	2017	10	2017-10-04	Wild Mastomys natalensis from Morogoro	2
20.5	58.5	134	35.5	29	153.5	44.5	102	37.5	153	53.5	65	66	52	171.5	200	20231003	473060	2017473060	Unknown	DBS	20	M	3	2017	9	2017-09-20	Wild Mastomys natalensis from Morogoro	2
49.5	159.5	316.5	43	95	451.5	82.5	124.5	58	110	140	125	306	128	603	200	20231004	473060	2017473060	Unknown	DBS	14	M	3	2017	10	2017-10-04	Wild Mastomys natalensis from Morogoro	2
52	150	330	37.5	132.5	530.5	127.5	177	42.5	105	250	189	214	1145	706	200	20231010	473060	2017473060	Unknown	DBS	20	M	3	2017	10	2017-10-18	Wild Mastomys natalensis from Morogoro	2
14	80.5	76	35	26	78	22	30	12	34.5	41	77.5	59.5	45	NA	200	20230704	473070	2011473070	Unknown	DBS	22.6	M	1	2011	11	2011-11-10	Wild Mastomys natalensis from Morogoro	1
46	65	77	49	25	117	41	9419	38.5	76.5	50.5	134.5	89	55.5	NA	200	20230705	474060	2017474060	Unknown	DBS	30	F	6	2017	11	2017-11-07	Wild Mastomys natalensis from Morogoro	1
102	87.5	382	78	94	508	62.5	1611.5	44.5	66.5	134.5	185.5	176.5	165	1390.5	200	20231003	474060	2017474060	Unknown	DBS	24	F	6	2017	9	2017-09-20	Wild Mastomys natalensis from Morogoro	2
356	338	1839.5	121	293.5	1481.5	195.5	6068.5	105	166.5	334	525	509	408	2504	200	20231004	474060	2017474060	Unknown	DBS	28	F	6	2017	10	2017-10-04	Wild Mastomys natalensis from Morogoro	2
227	888	1400.5	275	830.5	2210.5	222.5	12265	134	272	793	960	1091.5	953.5	3004	200	20231010	474060	2017474060	Unknown	DBS	30	F	6	2017	10	2017-10-19	Wild Mastomys natalensis from Morogoro	2
219	1082	1185.5	140.5	1007	2090	189.5	6679	121.5	322.5	1061.5	1186	1276.5	1205	3275	200	20231010	474060	2017474060	Unknown	DBS	35	F	6	2017	10	2017-10-17	Wild Mastomys natalensis from Morogoro	2
21	110	90.5	108	111	187.5	51	13026	45	43	112.5	170	122	122.5	400	200	20231018	474060	2017474060	Unknown	DBS	30	F	6	2017	11	2017-11-07	Wild Mastomys natalensis from Morogoro	2
20	27.5	84	30	22	81	17.5	18.5	20.5	22	36.5	35.5	29	16	500.5	200	20231003	474070	2017474070	Unknown	DBS	18	F	2	2017	9	2017-09-20	Wild Mastomys natalensis from Morogoro	2
48	199.5	482	262	150.5	786	106	381	78	107	218	209.5	374	164	731	200	20231009	474070	2017474070	Unknown	DBS	18	F	2	2017	10	2017-10-04	Wild Mastomys natalensis from Morogoro	2
11	89.5	99	11	18.5	95	36	29	31	32.5	44	64.5	66.5	8	NA	200	20230704	474070	2011474070	Unknown	DBS	26.1	F	1	2011	11	2011-11-10	Wild Mastomys natalensis from Morogoro	1
54	22.5	101.5	46	28	136.5	24.5	30	25.5	26.5	44.5	50	19	40.5	131	200	20231003	474080	2017474080	Unknown	DBS	20	M	3	2017	9	2017-09-20	Wild Mastomys natalensis from Morogoro	2
96.5	93.5	267	64	76	365	54.5	322.5	55.5	51	102	147	163.5	143.5	395	200	20231004	474080	2017474080	Unknown	DBS	35	M	3	2017	10	2017-10-03	Wild Mastomys natalensis from Morogoro	2
54	122	140.5	60.5	109.5	285	68	133	33	69.5	174	335	169.5	138	394	200	20231010	474080	2017474080	Unknown	DBS	26	M	3	2017	10	2017-10-18	Wild Mastomys natalensis from Morogoro	2
26	54.5	117	92	57	227.5	42	60.5	64	37.5	69.5	400.5	58.5	67.5	278.5	200	20231003	475070	2017475070	Unknown	DBS	18	F	2	2017	9	2017-09-20	Wild Mastomys natalensis from Morogoro	2
57.5	145	576	196	132.5	736	105	325.5	97	129	244.5	260	272.5	165.5	825	200	20231004	475070	2017475070	Unknown	DBS	25	F	2	2017	10	2017-10-03	Wild Mastomys natalensis from Morogoro	2
61.5	273.5	158.5	67.5	70	251	102	87	80	113	100	143	377	97	NA	200	20230706	475080	2017475080	Unknown	DBS	24	M	1	2017	12	2017-12-22	Wild Mastomys natalensis from Morogoro	1
42	102.5	122	215.5	54	115	50.5	53	41.5	61.5	83.5	89.5	77.5	60	NA	200	20230704	475080	2011475080	Unknown	DBS	31.9	M	1	2011	11	2011-11-10	Wild Mastomys natalensis from Morogoro	1
44	39	129	37	82	161	65	71	49	57	102	172	130	71	NA	200	20230629	481030	2010481030	Unknown	DBS	32	F	1	2010	10	2010-10-26	Wild Mastomys natalensis from Morogoro	1
34	42	89	31	70	94	33	77.5	24.5	41	53	135.5	93	53.5	NA	200	20230629	481040	2010481040	Unknown	DBS	30	M	1	2010	10	2010-10-12	Wild Mastomys natalensis from Morogoro	1
33	84.5	112	81	86	293.5	72	95	48	86	97	139.5	250.5	33	NA	200	20230629	481050	2010481050	Unknown	DBS	47	M	1	2010	10	2010-10-12	Wild Mastomys natalensis from Morogoro	1
178.5	204	320.5	148	161	406	166	348	170	204	286.5	419	609	256	NA	200	20230706	481060	2017481060	Unknown	DBS	35	F	3	2017	12	2017-12-23	Wild Mastomys natalensis from Morogoro	1
17	41.5	119.5	28	30.5	139.5	23.5	52.5	14	18	37.5	41.5	41	45.5	113	200	20231003	481060	2017481060	Unknown	DBS	34	F	3	2017	9	2017-09-21	Wild Mastomys natalensis from Morogoro	2
73	197	660.5	67.5	179.5	993	142.5	505.5	83	225	285	364	388.5	248	904	200	20231010	481060	2017481060	Unknown	DBS	40	F	3	2017	10	2017-10-18	Wild Mastomys natalensis from Morogoro	2
41	50.5	157.5	19	40	238.5	30	60.5	20.5	35	44.5	89	79	74.5	509.5	200	20231003	481080	2017481080	Unknown	DBS	36	M	3	2017	9	2017-09-21	Wild Mastomys natalensis from Morogoro	2
112.5	1090	552	109	137.5	902	108.5	205	88	113	172	1772.5	850	236.5	1028	200	20231004	481080	2017481080	Unknown	DBS	35	M	3	2017	10	2017-10-03	Wild Mastomys natalensis from Morogoro	2
75	164	416.5	91	137.5	761	94.5	164	62	112	208.5	930	230.5	196	914	200	20231010	481080	2017481080	Unknown	DBS	36	M	3	2017	10	2017-10-17	Wild Mastomys natalensis from Morogoro	2
22	43.5	92	87	34	137	24.5	36.5	11.5	22	35	44	59	36.5	99.5	200	20231003	482060	2017482060	Unknown	DBS	18	F	3	2017	9	2017-09-21	Wild Mastomys natalensis from Morogoro	2
110	243	477	119	244.5	907	84	6478.5	74	91	233	290.5	359.5	333	889	200	20231004	482060	2017482060	Unknown	DBS	21	F	3	2017	10	2017-10-03	Wild Mastomys natalensis from Morogoro	2
53	216	275.5	64.5	209	601	74.5	542.5	52	117	239	256	312.5	249	684	200	20231010	482060	2017482060	Unknown	DBS	38	F	3	2017	10	2017-10-17	Wild Mastomys natalensis from Morogoro	2
36.5	24.5	85	32	36	120.5	9	34.5	17.5	34	38.5	40.5	50	38.5	140.5	200	20231003	483060	2017483060	Unknown	DBS	48	F	3	2017	9	2017-09-21	Wild Mastomys natalensis from Morogoro	2
55	126	735	99	93	759	178.5	762	72	97	114	194	832	104	897.5	200	20231004	483060	2017483060	Unknown	DBS	44	F	3	2017	10	2017-10-04	Wild Mastomys natalensis from Morogoro	2
109	220.5	701.5	89.5	234	954.5	162.5	1022	67	168	287	390.5	379.5	249	1020	200	20231010	483060	2017483060	Unknown	DBS	32	F	3	2017	10	2017-10-19	Wild Mastomys natalensis from Morogoro	2
24.5	28.5	52.5	25	25.5	92.5	41	99	32	71.5	83.5	84.5	167	24	NA	200	20230704	483080	2011483080	Unknown	DBS	22.1	F	1	2011	11	2011-11-10	Wild Mastomys natalensis from Morogoro	1
17	155.5	96	38	36.5	177.5	33.5	56.5	31.5	26.5	56	55	37.5	21.5	222.5	200	20231003	483090	2017483090	Unknown	DBS	22	F	2	2017	9	2017-09-21	Wild Mastomys natalensis from Morogoro	2
76.5	317	389.5	2764.5	149.5	571	96.5	260	63	133	175	198	425	163	696	200	20231010	483090	2017483090	Unknown	DBS	30	F	2	2017	10	2017-10-18	Wild Mastomys natalensis from Morogoro	2
30	20	318	41	22	129.5	29.5	25	13.5	14.5	49.5	49	34	36.5	140.5	200	20231003	484070	2017484070	Unknown	DBS	12	M	1	2017	9	2017-09-26	Wild Mastomys natalensis from Morogoro	2
12.5	29.5	431	62	39	266.5	26.5	38	21	20.5	27	48	43.5	39	119	200	20231003	484080	2017484080	Unknown	DBS	10	M	2	2017	9	2017-09-26	Wild Mastomys natalensis from Morogoro	2
69.5	151	273	50.5	148	490.5	116.5	185.5	50	109	183.5	229	246	156	551	200	20231009	484080	2017484080	Unknown	DBS	14	M	2	2017	10	2017-10-13	Wild Mastomys natalensis from Morogoro	2
30	255.5	125	35.5	41	136	52	39	15.5	46.5	80.5	61	534.5	18	NA	200	20230704	484080	2011484080	Unknown	DBS	25.9	F	1	2011	11	2011-11-10	Wild Mastomys natalensis from Morogoro	1
32.5	20.5	130	269	30	154.5	37.5	32	16	20	45.5	57	66.5	38.5	205.5	200	20231003	484090	2017484090	Unknown	DBS	20	F	2	2017	9	2017-09-26	Wild Mastomys natalensis from Morogoro	2
91	197	340	54	192.5	618	96	201	60	86	211	239	294	207.5	525.5	200	20231009	484090	2017484090	Unknown	DBS	30	F	2	2017	10	2017-10-13	Wild Mastomys natalensis from Morogoro	2
36.5	31	74.5	40.5	33	98	50.5	84	35	37	53	87.5	122.5	43	NA	200	20230705	485070	2017485070	Unknown	DBS	32	M	4	2017	11	2017-11-09	Wild Mastomys natalensis from Morogoro	1
34	37	169	72	60	211.5	27.5	71.5	38	34.5	59	54	61	3724.5	219	200	20231004	485070	2017485070	Unknown	DBS	14	M	4	2017	9	2017-09-27	Wild Mastomys natalensis from Morogoro	2
42	122	174.5	67.5	71	266	43	2324.5	29	51	103.5	94	182.5	191	292	200	20231009	485070	2017485070	Unknown	DBS	24	M	4	2017	10	2017-10-12	Wild Mastomys natalensis from Morogoro	2
30.5	129	207	75	72	351.5	49.5	2858	24	59	100.5	96	217	242	347	200	20231009	485070	2017485070	Unknown	DBS	30	M	4	2017	10	2017-10-13	Wild Mastomys natalensis from Morogoro	2
40	116	117	24	42	308	46	279	36	34.5	74.5	65.5	310.5	43	NA	200	20230704	485090	2011485090	Unknown	DBS	37	M	1	2011	11	2011-11-10	Wild Mastomys natalensis from Morogoro	1
468	829	477	269.5	118	627.5	89.5	206	97	81	118.5	183	1396	166	660	200	20230920	540100	2017540100	Unknown	DBS	52	F	5	2017	8	2017-08-22	Wild Mastomys natalensis from Morogoro	2
663.5	330	387.5	207	105	676	119.5	225.5	65.5	82	109	130	696	160.5	732	200	20230921	540100	2017540100	Unknown	DBS	50	F	5	2017	9	2017-09-05	Wild Mastomys natalensis from Morogoro	2
483	213.5	728	238	83	921.5	104.5	750.5	58.5	60	114.5	136	469.5	229	833.5	200	20231003	540100	2017540100	Unknown	DBS	48	F	5	2017	9	2017-09-19	Wild Mastomys natalensis from Morogoro	2
1827.5	675.5	1316	384	184	1557	177.5	1565.5	107	134	244.5	301	1372.5	286	1047	200	20231004	540100	2017540100	Unknown	DBS	46	F	5	2017	10	2017-10-03	Wild Mastomys natalensis from Morogoro	2
1672	553.5	1058	325	218	3048.5	271	1031	244.5	693.5	500	342	1480	961.5	1805	200	20231009	540100	2017540100	Unknown	DBS	55	F	5	2017	10	2017-10-17	Wild Mastomys natalensis from Morogoro	2
108	1564	893.5	118	158	1082	79	212.5	68	90	194.5	241	302.5	177.5	1714	200	20230928	630100	2017630100	Unknown	DBS	44	F	2	2017	9	2017-09-19	Wild Mastomys natalensis from Morogoro	2
26	137	310	78	139	662	70	187.5	48	67	143.5	156.5	185.5	139	519	200	20230928	630100	2017630100	Unknown	DBS	45	F	2	2017	9	2017-09-07	Wild Mastomys natalensis from Morogoro	2
21	85	92	28	30.5	107	42.5	94.5	22	47.5	50.5	74.5	75.5	47	NA	200	20230629	730100	2010730100	Unknown	DBS	22	M	1	2010	10	2010-10-14	Wild Mastomys natalensis from Morogoro	1
146	213.5	280.5	140.5	142.5	492.5	175	553	165.5	189.5	271	373	410.5	267	NA	200	20230703	820100	2011820100	Unknown	DBS	27.8	M	1	2011	10	2011-10-26	Wild Mastomys natalensis from Morogoro	1
23.5	151	304	49.5	68	549.5	56.5	475	45	70	90.5	161.5	159	76	613.5	200	20230920	830100	2017830100	Unknown	DBS	20	M	5	2017	8	2017-08-22	Wild Mastomys natalensis from Morogoro	2
35	59	207	41	78	397.5	69.5	340	36.5	53.5	84.5	127	115	101.5	410.5	200	20230921	830100	2017830100	Unknown	DBS	38	M	5	2017	9	2017-09-05	Wild Mastomys natalensis from Morogoro	2
45.5	84.5	244	73	90	410.5	53.5	439.5	33.5	79	110.5	176	147.5	124.5	460.5	200	20231003	830100	2017830100	Unknown	DBS	38	M	5	2017	9	2017-09-19	Wild Mastomys natalensis from Morogoro	2
52	116	442.5	96	128	722	80.5	742	55.5	86	126	217	157	115	542.5	200	20231004	830100	2017830100	Unknown	DBS	40	M	5	2017	10	2017-10-03	Wild Mastomys natalensis from Morogoro	2
60	193	629	87.5	171.5	919.5	134.5	907	75	134	241	316	316	234.5	773	200	20231009	830100	2017830100	Unknown	DBS	40	M	5	2017	10	2017-10-17	Wild Mastomys natalensis from Morogoro	2
37	151	951	88	107.5	634	79	238.5	70	59.5	126	153.5	161	123	597.5	200	20230919	840100	2017840100	Unknown	DBS	7	M	3	2017	8	2017-08-08	Wild Mastomys natalensis from Morogoro	2
77.5	153	609	122.5	138.5	725.5	107	215.5	78	133.5	178.5	212	855	187	1479	200	20230928	840100	2017840100	Unknown	DBS	38	M	3	2017	9	2017-09-19	Wild Mastomys natalensis from Morogoro	2
42	240	388	66.5	102	609	129	303	87	144.5	230.5	148.5	1040	150.5	705	200	20230928	840100	2017840100	Unknown	DBS	24	M	3	2017	9	2017-09-07	Wild Mastomys natalensis from Morogoro	2
21	23	90	24	44.5	70.5	45	72.5	25	16	53	187.5	76.5	69	NA	200	20230629	840100	2010840100	Unknown	DBS	17	F	1	2010	10	2010-10-28	Wild Mastomys natalensis from Morogoro	1
340	461.5	806	268	257	2949	402	849.5	265	410	411	888.5	1816	404	NA	200	20230705	850100	2015850100	Unknown	DBS	45	F	1	2015	9	2015-09-01	Wild Mastomys natalensis from Morogoro	1
89	201.5	220	95	84	749	99.5	154	139	250.5	157.5	163.5	408.5	99.5	NA	200	20230704	1364070	20151364070	Unknown	DBS	42	F	1	2015	8	2015-08-05	Wild Mastomys natalensis from Morogoro	1
21.5	44	176	20	45.5	216	56.5	2560	39	35.5	49	545	83.5	51.5	240.5	200	20230920	1530100	20171530100	Unknown	DBS	8	F	4	2017	8	2017-08-22	Wild Mastomys natalensis from Morogoro	2
36	193.5	357	30	190	581	67.5	262.5	40	241	208.5	279	481	250.5	735.5	200	20231003	1530100	20171530100	Unknown	DBS	26	F	4	2017	9	2017-09-21	Wild Mastomys natalensis from Morogoro	2
190	279	488.5	63	212.5	915	78	866	51	199	222.5	432	273	266	888	200	20231009	1530100	20171530100	Unknown	DBS	35	F	4	2017	10	2017-10-17	Wild Mastomys natalensis from Morogoro	2
106	279	783.5	198	252	1001.5	134	798.5	95	209	329	451	418	314	1506	200	20231009	1530100	20171530100	Unknown	DBS	24	F	4	2017	10	2017-10-04	Wild Mastomys natalensis from Morogoro	2
10	93	97	45	36.5	97.5	41	40	32	71.5	75	96	40	39	NA	200	20230703	1530100	20101530100	Unknown	DBS	21	F	2	2010	10	2010-10-15	Wild Mastomys natalensis from Morogoro	1
41	54	73	128	57	166	29	108.5	41	36.5	84	80	62	73.5	223	200	20231018	1530100	20101530100	Unknown	DBS	21	F	2	2010	10	2010-10-15	Wild Mastomys natalensis from Morogoro	2
54	67.5	156	57	106.5	477	43.5	70	29	49.5	69	131.5	116	27	NA	200	20230629	1620100	20101620100	Unknown	DBS	16	F	2	2010	10	2010-10-26	Wild Mastomys natalensis from Morogoro	1
18	25	126.5	102	10.5	112.5	33.5	55	55	29	63.5	39	42	35	124	200	20231018	1620100	20101620100	Unknown	DBS	16	F	2	2010	10	2010-10-26	Wild Mastomys natalensis from Morogoro	2
21	40	520	19	57	341	62	35	27.5	27	44.5	50.5	46.5	37	401.5	200	20230919	1630100	20171630100	Unknown	DBS	18	F	3	2017	8	2017-08-09	Wild Mastomys natalensis from Morogoro	2
45.5	39	147.5	22	37	281.5	40	49	29	32	39.5	42	45.5	42	194	200	20230920	1630100	20171630100	Unknown	DBS	19	F	3	2017	8	2017-08-23	Wild Mastomys natalensis from Morogoro	2
61.5	66	242	72.5	75	357.5	79	132	47.5	51	98	154	143.5	97.5	346	200	20230921	1630100	20171630100	Unknown	DBS	40	F	3	2017	9	2017-09-05	Wild Mastomys natalensis from Morogoro	2
78.5	85	181.5	80	92	328	72	122.5	72.5	84.5	119	206.5	141	101	NA	200	20230629	1630100	20101630100	Unknown	DBS	37	F	1	2010	10	2010-10-26	Wild Mastomys natalensis from Morogoro	1
159	201	651	145.5	163	2384.5	170	772	135	352.5	271.5	332.5	845	208	NA	200	20230704	1630100	20151630100	Unknown	DBS	26	F	1	2015	8	2015-08-03	Wild Mastomys natalensis from Morogoro	1
31	47	101	73	39.5	174	50	25	41	31.5	39.5	36	40	42	130	200	20230919	1720100	20171720100	Unknown	DBS	23	F	2	2017	8	2017-08-10	Wild Mastomys natalensis from Morogoro	2
10	27.5	70	39.5	25.5	85.5	6.5	330.5	17.5	21	27.5	22	127	72.5	98	200	20231003	1720100	20171720100	Unknown	DBS	56	F	2	2017	9	2017-09-26	Wild Mastomys natalensis from Morogoro	2
40.5	50	87	45	54	79.5	45	64	19	50	47	103.5	100.5	44.5	NA	200	20230629	1730100	20101730100	Unknown	DBS	37	M	1	2010	10	2010-10-26	Wild Mastomys natalensis from Morogoro	1
61.5	81	153	46	93	150	69	140	67	93.5	114	149.5	197	74	NA	200	20230629	2520100	20102520100	Unknown	DBS	25	F	1	2010	10	2010-10-27	Wild Mastomys natalensis from Morogoro	1
32	76	188.5	45.5	93.5	444	68	86.5	56	57	99.5	141.5	257.5	60	NA	200	20230629	2530100	20102530100	Unknown	DBS	35	M	1	2010	10	2010-10-27	Wild Mastomys natalensis from Morogoro	1
73	101	435	77.5	114	805	64	355	71	89.5	120.5	154	151	106	891.5	200	20230919	2710100	20172710100	Unknown	DBS	50	F	4	2017	8	2017-08-15	Wild Mastomys natalensis from Morogoro	2
7.5	31	51.5	38.5	43.5	109.5	31	75.5	26.5	27	25.5	45	45	46	142	200	20230920	2710100	20172710100	Unknown	DBS	54	F	4	2017	8	2017-08-17	Wild Mastomys natalensis from Morogoro	2
122.5	197	572	92	176.5	1362	101	713	98	118.5	201	481	600.5	318.5	1049	200	20230928	2710100	20172710100	Unknown	DBS	46	F	4	2017	9	2017-09-14	Wild Mastomys natalensis from Morogoro	2
77	174	470	142	165.5	828.5	95.5	290	92.5	168	229	374	564	187	1008	200	20231009	2710100	20172710100	Unknown	DBS	60	F	4	2017	10	2017-10-12	Wild Mastomys natalensis from Morogoro	2
26.5	67	171	54.5	34	246.5	46	89	39	42	56.5	72.5	118.5	43.5	339.5	200	20230920	2750100	20172750100	Unknown	DBS	43	M	4	2017	8	2017-08-18	Wild Mastomys natalensis from Morogoro	2
175	146.5	598	81	120.5	682	238.5	388	68	62.5	174.5	183.5	202.5	136	819.5	200	20230928	2750100	20172750100	Unknown	DBS	46	M	4	2017	9	2017-09-19	Wild Mastomys natalensis from Morogoro	2
45	98	236	383.5	75	409	33.5	1336	72.5	58.5	89.5	125	441	144.5	507	200	20230928	2750100	20172750100	Unknown	DBS	42	M	4	2017	9	2017-09-07	Wild Mastomys natalensis from Morogoro	2
842.5	175	708	163	182	873.5	238	405	70	112	233	278	277	392	810.5	200	20231009	2750100	20172750100	Unknown	DBS	45	M	4	2017	10	2017-10-17	Wild Mastomys natalensis from Morogoro	2
38	62.5	149	40.5	61.5	466	58	62.5	49.5	43.5	95	147	235	90.5	NA	200	20230703	2850100	20112850100	Unknown	DBS	32	M	1	2011	11	2011-11-07	Wild Mastomys natalensis from Morogoro	1
84.5	33.5	75.5	10	8	208	31	93.5	28	58.5	66.5	130	84.5	68	NA	200	20230703	3510100	20113510100	Unknown	DBS	23.8	M	2	2011	11	2011-11-07	Wild Mastomys natalensis from Morogoro	1
121	35.5	140.5	102	30.5	177.5	38	91	53	34	72	51	41	41	215	200	20231018	3510100	20113510100	Unknown	DBS	23.8	M	2	2011	11	2011-11-07	Wild Mastomys natalensis from Morogoro	2
40	92.5	103.5	23.5	46	313.5	33.5	64	29.5	54.5	70.5	102	175	48	NA	200	20230703	3520100	20113520100	Unknown	DBS	36.1	M	1	2011	11	2011-11-07	Wild Mastomys natalensis from Morogoro	1
39	124.5	57	9	82	341.5	49	331.5	26.5	80.5	68.5	64	959	41.5	NA	200	20230703	3530100	20113530100	Unknown	DBS	25	F	1	2011	11	2011-11-07	Wild Mastomys natalensis from Morogoro	1
35	95	248	2180	62.5	416.5	234	233	57	48.5	133.5	105	175	74	578	200	20230920	3540100	20173540100	Unknown	DBS	14	M	5	2017	8	2017-08-22	Wild Mastomys natalensis from Morogoro	2
59	177	419	78	154	776	99	752.5	71.5	147.5	204.5	212	465	232	681	200	20230928	3540100	20173540100	Unknown	DBS	40	M	5	2017	9	2017-09-19	Wild Mastomys natalensis from Morogoro	2
49	151.5	252	113	93.5	553.5	79	274.5	71	55.5	116	125.5	300	284	519.5	200	20230928	3540100	20173540100	Unknown	DBS	32	M	5	2017	9	2017-09-06	Wild Mastomys natalensis from Morogoro	2
99	179	628.5	98	158	1051	107.5	5570	170	118	238	265.5	293	211.5	1035.5	200	20231004	3540100	20173540100	Unknown	DBS	40	M	5	2017	10	2017-10-03	Wild Mastomys natalensis from Morogoro	2
68	199.5	375.5	103.5	206	766	93.5	3736	89.5	189	304	251.5	277.5	212	951	200	20231010	3540100	20173540100	Unknown	DBS	40	M	5	2017	10	2017-10-17	Wild Mastomys natalensis from Morogoro	2
80	85.5	291.5	99	94.5	1617.5	107	315	79	153	186.5	386	325	109	NA	200	20230703	3540100	20113540100	Unknown	DBS	24	M	1	2011	11	2011-11-07	Wild Mastomys natalensis from Morogoro	1
7.5	33.5	121	24.5	15	176.5	29	33	31	34.5	31.5	50.5	48	65	240	200	20230920	3550100	20173550100	Unknown	DBS	26	F	3	2017	8	2017-08-23	Wild Mastomys natalensis from Morogoro	2
58.5	65	282	178	90	464	78.5	108.5	49.5	42.5	89	184.5	102	108.5	494	200	20230921	3550100	20173550100	Unknown	DBS	34	F	3	2017	9	2017-09-06	Wild Mastomys natalensis from Morogoro	2
418.5	90.5	446	115	94.5	684.5	84	277	79	116.5	166.5	286	167	111	985	200	20231009	3550100	20173550100	Unknown	DBS	34	F	3	2017	10	2017-10-04	Wild Mastomys natalensis from Morogoro	2
74	142.5	189	70.5	120.5	696	92	180	80	140	154.5	227.5	1241	130	NA	200	20230703	3550100	20113550100	Unknown	DBS	39	M	1	2011	11	2011-11-07	Wild Mastomys natalensis from Morogoro	1
33.5	59.5	90	34	65.5	243	29.5	31	32	40	75.5	156.5	93	51	NA	200	20230703	3610100	20113610100	Unknown	DBS	24.8	M	1	2011	11	2011-11-07	Wild Mastomys natalensis from Morogoro	1
44	87.5	175.5	57	77.5	1001.5	75.5	127	59	108.5	101	143	248	101	NA	200	20230703	3620100	20113620100	Unknown	DBS	29.1	M	1	2011	11	2011-11-07	Wild Mastomys natalensis from Morogoro	1
52.5	67	182	73	56.5	276.5	47	66	52	45	72	83	75	91.5	334	200	20230920	3640100	20173640100	Unknown	DBS	20	M	5	2017	8	2017-08-24	Wild Mastomys natalensis from Morogoro	2
49.5	87	238.5	292	96	419.5	67.5	20819	47.5	73.5	109	134	139	108.5	424	200	20230921	3640100	20173640100	Unknown	DBS	24	M	5	2017	9	2017-09-05	Wild Mastomys natalensis from Morogoro	2
88	144	438	97.5	113	609	97	15017.5	44	77.5	166.5	240	278	147	689	200	20230928	3640100	20173640100	Unknown	DBS	42	M	5	2017	9	2017-09-19	Wild Mastomys natalensis from Morogoro	2
93.5	228	896	137	224.5	1303	190	7087	111	835	294	337	449	239	1406.5	200	20231009	3640100	20173640100	Unknown	DBS	40	M	5	2017	10	2017-10-05	Wild Mastomys natalensis from Morogoro	2
76	169	669	93	170.5	813	148.5	1716	59	344	205	264.5	348	175	1238.5	200	20231010	3640100	20173640100	Unknown	DBS	44	M	5	2017	10	2017-10-19	Wild Mastomys natalensis from Morogoro	2
34	65.5	180.5	37.5	44	269.5	41.5	142	46.5	33	53.5	79	79	67.5	262	200	20230921	3750100	20173750100	Unknown	DBS	30	F	2	2017	8	2017-08-31	Wild Mastomys natalensis from Morogoro	2
49.5	193.5	617.5	53	92.5	588.5	62	249.5	50.5	62.5	125	157	333.5	130	570	200	20230928	3750100	20173750100	Unknown	DBS	40	F	2	2017	9	2017-09-12	Wild Mastomys natalensis from Morogoro	2
53.5	50	163	61.5	55	266.5	47	55	33.5	32.5	72	69.5	931	165.5	251.5	200	20230921	3810100	20173810100	Unknown	DBS	12	F	4	2017	9	2017-09-05	Wild Mastomys natalensis from Morogoro	2
85.5	87	330	55.5	109.5	486	68.5	140.5	28	63.5	106.5	148	1691	108	610	200	20230928	3810100	20173810100	Unknown	DBS	20	F	4	2017	9	2017-09-19	Wild Mastomys natalensis from Morogoro	2
155	134	501.5	96.5	148	877	124	229.5	52	87	172.5	197	500	169	1237	200	20231004	3810100	20173810100	Unknown	DBS	24	F	4	2017	10	2017-10-03	Wild Mastomys natalensis from Morogoro	2
108	91	329	38	112	677	77	208.5	40	95	131	144	191	130	556.5	200	20231009	3810100	20173810100	Unknown	DBS	25	F	4	2017	10	2017-10-17	Wild Mastomys natalensis from Morogoro	2
51.5	98	414.5	66	71	571.5	77.5	607.5	38	58	90	167	208	178	1119	200	20230921	3820100	20173820100	Unknown	DBS	7	F	3	2017	9	2017-09-05	Wild Mastomys natalensis from Morogoro	2
71	258	615	82	121	816	90.5	907.5	52.5	101	148.5	358	337	542.5	2121.5	200	20231003	3820100	20173820100	Unknown	DBS	22	F	3	2017	9	2017-09-21	Wild Mastomys natalensis from Morogoro	2
99	201	557.5	94	136	860	86.5	1063.5	69	78	151	386	302	507	1540	200	20231004	3820100	20173820100	Unknown	DBS	30	F	3	2017	10	2017-10-03	Wild Mastomys natalensis from Morogoro	2
45.5	68.5	159	47	72	199	44	41	38	61.5	95.5	131.5	109	56	NA	200	20230704	3830100	20113830100	Unknown	DBS	31	M	1	2011	11	2011-11-09	Wild Mastomys natalensis from Morogoro	1
31	74.5	110	29	35	115	32	22.5	14	32.5	80.5	99.5	70	40	NA	200	20230704	3840100	20113840100	Unknown	DBS	22	F	1	2011	11	2011-11-09	Wild Mastomys natalensis from Morogoro	1
27.5	16	1277	47	30	222.5	25.5	26	23.5	13	16	31	56.5	21.5	82	200	20230921	3850100	20173850100	Unknown	DBS	6	F	2	2017	9	2017-09-06	Wild Mastomys natalensis from Morogoro	2
46.5	134	238	57	56	347	49	400	36	195	96	97.5	169	119	300	200	20231004	3850100	20173850100	Unknown	DBS	20	F	2	2017	10	2017-10-03	Wild Mastomys natalensis from Morogoro	2
18	44.5	156	32	33	124	30.5	52	26.5	16.5	22.5	86	372.5	50	122	200	20230921	4510100	20174510100	Unknown	DBS	11	M	3	2017	9	2017-09-06	Wild Mastomys natalensis from Morogoro	2
22	57	217	63	47	287	53	191.5	155	43	75	123	230	125.5	247	200	20230928	4510100	20174510100	Unknown	DBS	20	M	3	2017	9	2017-09-19	Wild Mastomys natalensis from Morogoro	2
368	152	378	51	121.5	535.5	165.5	471	142.5	155	186	175.5	391.5	135	672	200	20231010	4510100	20174510100	Unknown	DBS	30	M	3	2017	10	2017-10-17	Wild Mastomys natalensis from Morogoro	2
46	1409.5	820.5	85.5	67	554	72	93.5	66	71.5	125.5	163	3541.5	202	NA	200	20230704	4510100	20114510100	Unknown	DBS	30	M	1	2011	11	2011-11-10	Wild Mastomys natalensis from Morogoro	1
65.5	120	672.5	94.5	153	817.5	109.5	211	75	77.5	173.5	240	206	174	718	200	20230928	4520100	20174520100	Unknown	DBS	40	M	3	2017	9	2017-09-19	Wild Mastomys natalensis from Morogoro	2
32.5	70	259	87.5	67	352	50	108.5	47	51.5	89.5	147	140.5	79	379	200	20230928	4520100	20174520100	Unknown	DBS	34	M	3	2017	9	2017-09-06	Wild Mastomys natalensis from Morogoro	2
25	53.5	63	34.5	41.5	157	46.5	85	20	42	68	69	80.5	76.5	188	200	20231010	4520100	20174520100	Unknown	DBS	38	M	3	2017	10	2017-10-17	Wild Mastomys natalensis from Morogoro	2
31	78	85	34.5	11	57	34.5	22.5	24.5	31.5	58	64.5	91	144.5	NA	200	20230704	4520100	20114520100	Unknown	DBS	26	M	1	2011	11	2011-11-10	Wild Mastomys natalensis from Morogoro	1
487	93.5	209.5	51	76	401.5	51.5	1016	37	73.5	107.5	143	232	126	377	200	20230928	4530100	20174530100	Unknown	DBS	26	F	3	2017	9	2017-09-07	Wild Mastomys natalensis from Morogoro	2
218	122.5	250	36	81	396	61.5	201.5	51.5	78	102.5	137.5	205	112.5	399	200	20231003	4530100	20174530100	Unknown	DBS	40	F	3	2017	9	2017-09-19	Wild Mastomys natalensis from Morogoro	2
86	128	303	58	115.5	530.5	98.5	256	52	111	169.5	265.5	213.5	142	528.5	200	20231010	4530100	20174530100	Unknown	DBS	40	F	3	2017	10	2017-10-18	Wild Mastomys natalensis from Morogoro	2
34	64	137	53	59	226	57	50	27.5	55.5	105.5	115.5	232.5	144	NA	200	20230704	4540100	20114540100	Unknown	DBS	19	F	1	2011	11	2011-11-10	Wild Mastomys natalensis from Morogoro	1
12	37	344	67	43	227	38	90.5	27	37	64	57	88	52	275	200	20230928	4610100	20174610100	Unknown	DBS	16	F	3	2017	9	2017-09-07	Wild Mastomys natalensis from Morogoro	2
42.5	109.5	402	95.5	91.5	535.5	87	109	116	79	132	141	137	203	472	200	20231009	4610100	20174610100	Unknown	DBS	22	F	3	2017	10	2017-10-05	Wild Mastomys natalensis from Morogoro	2
41	64	75	75.5	39	178.5	39	50	42	53	64.5	50	128	49	230	200	20231010	4610100	20174610100	Unknown	DBS	26	F	3	2017	10	2017-10-17	Wild Mastomys natalensis from Morogoro	2
62	102	246	55	70	347	35	134.5	38	48.5	83.5	100	108	90	436.5	200	20230928	4620100	20174620100	Unknown	DBS	38	M	2	2017	9	2017-09-12	Wild Mastomys natalensis from Morogoro	2
58	166.5	1025	275	171	853.5	80.5	652	49	96	204	497	293	170.5	1353.5	200	20231009	4620100	20174620100	Unknown	DBS	44	M	2	2017	10	2017-10-12	Wild Mastomys natalensis from Morogoro	2
26	85.5	417	74	96	336.5	398.5	86.5	38.5	52	85.5	155	96	121.5	2123.5	200	20231003	4630100	20174630100	Unknown	DBS	22	M	2	2017	9	2017-09-19	Wild Mastomys natalensis from Morogoro	2
52	120	335.5	108.5	107.5	530	95	182.5	52	81	144	159	162.5	132	543	200	20231010	4630100	20174630100	Unknown	DBS	40	M	2	2017	10	2017-10-19	Wild Mastomys natalensis from Morogoro	2
159.5	177.5	287.5	156	118.5	532	152	502	117	184	230	440.5	318	171	NA	200	20230706	4630100	20184630100	Unknown	DBS	25	M	1	2018	1	2018-01-18	Wild Mastomys natalensis from Morogoro	1
99	94	166	69	60	255	96.5	90	63	74	110.5	133.5	172	76	NA	200	20230705	4650100	20174650100	Unknown	DBS	30	F	1	2017	11	2017-11-07	Wild Mastomys natalensis from Morogoro	1
91	400.5	3844	298	238.5	1953	117.5	613.5	138.5	243	322.5	341	623	321.5	1628	200	20231003	4730100	20174730100	Unknown	DBS	50	F	2	2017	9	2017-09-20	Wild Mastomys natalensis from Morogoro	2
83	442	2853.5	229	405	1952.5	173.5	13312	96	241.5	421.5	647	705.5	376	1401.5	200	20231010	4730100	20174730100	Unknown	DBS	50	F	2	2017	10	2017-10-19	Wild Mastomys natalensis from Morogoro	2
68	179.5	554	106	151	990	135	448.5	98	116	196	246	323	243	1185.5	200	20231003	4740100	20174740100	Unknown	DBS	22	M	2	2017	9	2017-09-20	Wild Mastomys natalensis from Morogoro	2
165	294	4267.5	208.5	264	1320	170	451.5	118.5	174	346.5	410	413.5	267	1169	200	20231004	4740100	20174740100	Unknown	DBS	30	M	2	2017	10	2017-10-03	Wild Mastomys natalensis from Morogoro	2
25	53.5	99.5	21	26	72.5	25	32	31	52.5	65	84.5	70	24.5	NA	200	20230704	4810100	20114810100	Unknown	DBS	23.9	F	1	2011	11	2011-11-10	Wild Mastomys natalensis from Morogoro	1
277	125.5	309.5	51.5	93.5	826	69	221	56	91.5	115.5	180.5	366.5	31	NA	200	20230705	4820100	20174820100	Unknown	DBS	52	M	5	2017	11	2017-11-22	Wild Mastomys natalensis from Morogoro	1
46.5	63	269	60.5	64.5	356	63.5	76.5	32.5	41	56	89.5	113	58.5	545.5	200	20231003	4820100	20174820100	Unknown	DBS	60	M	5	2017	9	2017-09-21	Wild Mastomys natalensis from Morogoro	2
243.5	447	1602.5	143.5	234	1881	204.5	7208.5	105	199	290	491	422	248.5	1852	200	20231004	4820100	20174820100	Unknown	DBS	48	M	5	2017	10	2017-10-04	Wild Mastomys natalensis from Morogoro	2
184	318.5	1272	159	180	1408	190	3518.5	103	192.5	243.5	364	294	219.5	1831	200	20231009	4820100	20174820100	Unknown	DBS	42	M	5	2017	10	2017-10-05	Wild Mastomys natalensis from Morogoro	2
170	274	714.5	169.5	266.5	898	140.5	633	101	265	404	380.5	326	285	1460.5	200	20231010	4820100	20174820100	Unknown	DBS	58	M	5	2017	10	2017-10-17	Wild Mastomys natalensis from Morogoro	2
21	294.5	124	55	25	89.5	16.5	45	25	16.5	52	103.5	516.5	22	NA	200	20230704	4820100	20114820100	Unknown	DBS	26	F	1	2011	11	2011-11-10	Wild Mastomys natalensis from Morogoro	1
4	31	77	27	18	82.5	1	32.5	16.5	36.5	24.5	27.5	22	40	142.5	200	20231003	4830100	20174830100	Unknown	DBS	22	F	2	2017	9	2017-09-21	Wild Mastomys natalensis from Morogoro	2
78	160	467	145.5	116	754	68.5	201.5	51	988	173	181.5	229	139	949	200	20231004	4830100	20174830100	Unknown	DBS	35	F	2	2017	10	2017-10-03	Wild Mastomys natalensis from Morogoro	2
203.5	238.5	319.5	142.5	154.5	792	189	1176	175.5	277	330	465	869	264.5	NA	200	20230706	15102090	201815102090	Unknown	DBS	40	M	1	2018	3	2018-03-22	Wild Mastomys natalensis from Morogoro	1
34	52.5	134	33.5	64	188	57	54	44	61.5	79.5	174	143.5	22	NA	200	20230704	15102090	201115102090	Unknown	DBS	25.9	F	1	2011	11	2011-11-10	Wild Mastomys natalensis from Morogoro	1
59	83.5	457	285	110	639	67.5	383.5	50	67	117	151	175	106	474	200	20231004	15103060	201715103060	Unknown	DBS	32	F	2	2017	10	2017-10-03	Wild Mastomys natalensis from Morogoro	2
103.5	164	726.5	256.5	162.5	920	155	904	88	148	237.5	397	313.5	169	780	200	20231010	15103060	201715103060	Unknown	DBS	42	F	2	2017	10	2017-10-18	Wild Mastomys natalensis from Morogoro	2
14	21	11	24	16	1	1	11	12	13	26.5	26	27	19	60.5	200	20231004	15103070	201715103070	Unknown	DBS	58	F	2	2017	10	2017-10-03	Wild Mastomys natalensis from Morogoro	2
973.5	245.5	719	862	169	1371.5	219	626	208	168	254	269	290	228.5	1023	200	20231009	15103070	201715103070	Unknown	DBS	40	F	2	2017	10	2017-10-17	Wild Mastomys natalensis from Morogoro	2
67	196	319	78.5	62	354	65	100	48	75	132.5	256.5	650.5	73	NA	200	20230704	15104060	201115104060	Unknown	DBS	23	M	1	2011	11	2011-11-10	Wild Mastomys natalensis from Morogoro	1
197	96.5	572	77.5	106	435	69.5	128.5	48.5	74	112	522.5	216.5	100	327	200	20231004	15104080	201715104080	Unknown	DBS	20	M	2	2017	10	2017-10-03	Wild Mastomys natalensis from Morogoro	2
66.5	139	394.5	69.5	129.5	638	100.5	312	55	110.5	191.5	238.5	243.5	139	607	200	20231010	15104080	201715104080	Unknown	DBS	25	M	2	2017	10	2017-10-18	Wild Mastomys natalensis from Morogoro	2
31.5	31.5	138.5	32.5	38.5	200	31	66.5	26	36	54.5	57.5	71	46.5	194.5	200	20231004	15203060	201715203060	Unknown	DBS	25	F	2	2017	10	2017-10-03	Wild Mastomys natalensis from Morogoro	2
72	167.5	385	101	156.5	584	131.5	281	57	151	234	273	218.5	187	663.5	200	20231010	15203060	201715203060	Unknown	DBS	30	F	2	2017	10	2017-10-18	Wild Mastomys natalensis from Morogoro	2
44	104	336	84	81.5	376.5	47	218	54	68	105	100.5	510	95	386	200	20231009	15203070	201715203070	Unknown	DBS	24	M	2	2017	10	2017-10-04	Wild Mastomys natalensis from Morogoro	2
62.5	137	361	43.5	148.5	577	84	405	32	115	183	196.5	204.5	157.5	538	200	20231010	15203070	201715203070	Unknown	DBS	38	M	2	2017	10	2017-10-18	Wild Mastomys natalensis from Morogoro	2
73	100	126.5	70	59.5	254	68	94	72	106	109.5	147	201	116	NA	200	20230706	15203080	201815203080	Unknown	DBS	50	M	1	2018	2	2018-02-19	Wild Mastomys natalensis from Morogoro	1
519	1342	1215	75.5	242	1940.5	143	263	87.5	289.5	312	423	425	275	1861	200	20231009	15204060	201715204060	Unknown	DBS	22	M	2	2017	10	2017-10-17	Wild Mastomys natalensis from Morogoro	2
69.5	114	582	99	66	891.5	74	120	70.5	108	118	160	320	86	765	200	20231009	15204060	201715204060	Unknown	DBS	20	M	2	2017	10	2017-10-04	Wild Mastomys natalensis from Morogoro	2
309	110	251	79	71	344.5	58	110	43	59	130	110	117	72	442.5	200	20231009	15204070	201715204070	Unknown	DBS	20	F	2	2017	10	2017-10-04	Wild Mastomys natalensis from Morogoro	2
128	150	415	63.5	120.5	531.5	82.5	153	49	122	1252	180	498.5	191.5	611	200	20231010	15204070	201715204070	Unknown	DBS	23	F	2	2017	10	2017-10-17	Wild Mastomys natalensis from Morogoro	2
29	46.5	195.5	64	43.5	347.5	59.5	54	30.5	46	67	86	117.5	66	260	200	20231009	15204080	201715204080	Unknown	DBS	20	F	2	2017	10	2017-10-04	Wild Mastomys natalensis from Morogoro	2
101	143	363.5	4644.5	143	845	64.5	207	76	123	252.5	153	214	173	737.5	200	20231010	15204080	201715204080	Unknown	DBS	26	F	2	2017	10	2017-10-17	Wild Mastomys natalensis from Morogoro	2
24	28	99	44	31	107	27	50.5	24	20	28	34	50	24	110	200	20231004	15205060	201715205060	Unknown	DBS	12	F	2	2017	10	2017-10-04	Wild Mastomys natalensis from Morogoro	2
70	170	309.5	106.5	160.5	627	113.5	351	74	605	271	247	228.5	199	878.5	200	20231010	15205060	201715205060	Unknown	DBS	20	F	2	2017	10	2017-10-17	Wild Mastomys natalensis from Morogoro	2
192.5	223	336.5	211	161	500	206	345.5	174	268	283	499	516	271	NA	200	20230706	15205060	201815205060	Unknown	DBS	25	F	1	2018	3	2018-03-21	Wild Mastomys natalensis from Morogoro	1
68.5	155.5	230.5	67	129	282	75	113.5	76.5	151	122	133.5	297	74	NA	200	20230706	15205090	201815205090	Unknown	DBS	24	F	1	2018	2	2018-02-18	Wild Mastomys natalensis from Morogoro	1
328.5	279	681.5	272	276	776	269	530	261	326	449	757	1145	439.5	NA	200	20230706	15304060	201815304060	Unknown	DBS	40	M	1	2018	1	2018-01-03	Wild Mastomys natalensis from Morogoro	1
45	94.5	282	45	81.5	409	44.5	98.5	56	57	89	108	115.5	80	331	200	20231004	15304070	201715304070	Unknown	DBS	18	F	2	2017	10	2017-10-04	Wild Mastomys natalensis from Morogoro	2
155	383.5	618.5	166	300	854	141.5	868	88	255.5	324	528.5	337	290	906	200	20231010	15304070	201715304070	Unknown	DBS	16	F	2	2017	10	2017-10-17	Wild Mastomys natalensis from Morogoro	2
209.5	299.5	306.5	161.5	184	652	176	517	147	219	291	367.5	614	283	NA	200	20230706	15305060	201815305060	Unknown	DBS	20	M	1	2018	1	2018-01-20	Wild Mastomys natalensis from Morogoro	1
55.5	137.5	376	91.5	96	510.5	248	355	73	97.5	124.5	212	149	114	597	200	20231009	15305070	201715305070	Unknown	DBS	20	M	2	2017	10	2017-10-05	Wild Mastomys natalensis from Morogoro	2
124	531	2251	152.5	356.5	1821	188.5	539	111	307	457	514.5	3671.5	1062	2579.5	200	20231010	15305070	201715305070	Unknown	DBS	30	M	2	2017	10	2017-10-18	Wild Mastomys natalensis from Morogoro	2
10	32	121	48	14	83.5	28	20	18	14	31	38.5	30.5	19.5	105	200	20231009	15305080	201715305080	Unknown	DBS	12	M	2	2017	10	2017-10-05	Wild Mastomys natalensis from Morogoro	2
254	141	296.5	62.5	143.5	590	94.5	207	50.5	107	202.5	182.5	275.5	194	644.5	200	20231010	15305080	201715305080	Unknown	DBS	20	M	2	2017	10	2017-10-17	Wild Mastomys natalensis from Morogoro	2
83.5	442	160.5	71	83	478	77	1141.5	68	107.5	118	210	286	96.5	NA	200	20230706	15405080	201715405080	Unknown	DBS	32	M	1	2017	11	2017-11-23	Wild Mastomys natalensis from Morogoro	1
309	222	516.5	314	244	782.5	249	484.5	231	393.5	402.5	445.5	709	293	NA	200	20230705	15810100	201515810100	Unknown	DBS	40	M	1	2015	12	2015-12-01	Wild Mastomys natalensis from Morogoro	1
27	160.5	115.5	50	52	100	59	55.5	30	84.5	74.5	68	106.5	47	NA	200	20230706	16105070	201716105070	Unknown	DBS	30	F	1	2017	12	2017-12-22	Wild Mastomys natalensis from Morogoro	1
99.5	180	212.5	112	118.5	998	109	518.5	92.5	133.5	186	218	272	121	NA	200	20230706	16105080	201716105080	Unknown	DBS	35	F	1	2017	11	2017-11-24	Wild Mastomys natalensis from Morogoro	1
3	22	87	30	26	78	21	20.5	23	24.5	34	35.5	35	76.5	83	200	20231009	16205060	201716205060	Unknown	DBS	24	F	2	2017	10	2017-10-12	Wild Mastomys natalensis from Morogoro	2
5	16	62.5	17	7.5	76.5	23	11	11	13.5	25	22	26	23.5	58	200	20231009	16205060	201716205060	Unknown	DBS	20	F	2	2017	10	2017-10-13	Wild Mastomys natalensis from Morogoro	2
177.5	191	358.5	142.5	101	325	128	211.5	116	148	180	289.5	466	198	NA	200	20230706	17102070	201717102070	Unknown	DBS	25	M	1	2017	11	2017-11-23	Wild Mastomys natalensis from Morogoro	1
274	280	536.5	249	221.5	2117.5	288.5	404	220.5	291	370.5	550.5	944.5	355	NA	200	20230706	17105090	201817105090	Unknown	DBS	40	M	2	2018	3	2018-03-21	Wild Mastomys natalensis from Morogoro	1
77	385.5	1466.5	160	412.5	1023.5	105.5	471	111	134.5	500	542.5	579	490	1247	200	20231018	17105090	201817105090	Unknown	DBS	40	M	2	2018	3	2018-03-21	Wild Mastomys natalensis from Morogoro	2
116	123	214.5	100	237	551	107	425	88	105	138	294.5	291.5	370	NA	200	20230705	17405060	201717405060	Unknown	DBS	20	M	1	2017	11	2017-11-08	Wild Mastomys natalensis from Morogoro	1
214.5	278.5	445.5	198.5	202.5	1724	210	892	215	255	327	574	753	398	NA	200	20230706	17405060	201817405060	Unknown	DBS	35	M	2	2018	3	2018-03-22	Wild Mastomys natalensis from Morogoro	1
169.5	241	390.5	170	213	700	175	667	156.5	265	308	363.5	935	362	NA	200	20230706	17405060	201817405060	Unknown	DBS	31	M	2	2018	2	2018-02-18	Wild Mastomys natalensis from Morogoro	1
135.5	261	375.5	395	147	480	137	264	128	260	277	397	521	160	NA	200	20230706	18102070	201718102070	Unknown	DBS	20	F	1	2017	12	2017-12-22	Wild Mastomys natalensis from Morogoro	1
236	1125	411	222	186.5	514	232	371	214.5	240.5	351.5	434	1821	321	NA	200	20230706	18103080	201718103080	Unknown	DBS	34	M	2	2017	12	2017-12-24	Wild Mastomys natalensis from Morogoro	1
180	609	639	191	162	504	178	309	157.5	185	279	460	2170.5	253	NA	200	20230706	18103080	201718103080	Unknown	DBS	32	M	2	2018	1	2018-01-19	Wild Mastomys natalensis from Morogoro	1
69.5	95	207	113	88	320	107	121	88	124.5	211.5	177	342	51.5	NA	200	20230705	18204080	201718204080	Unknown	DBS	25	F	1	2017	11	2017-11-22	Wild Mastomys natalensis from Morogoro	1
109	110	186.5	92	101.5	216	107	249	87	146	153	170.5	185.5	145	NA	200	20230706	18205060	201718205060	Unknown	DBS	20	F	1	2017	12	2017-12-24	Wild Mastomys natalensis from Morogoro	1
58	30	54	41.5	13.5	74	51	76	27	46	53.5	47.5	91.5	37.5	NA	200	20230705	25102070	201725102070	Unknown	DBS	15	F	2	2017	11	2017-11-07	Wild Mastomys natalensis from Morogoro	1
7	54	39.5	112	49	118.5	21	90	41.5	31	83	62	62	65	226	200	20231018	25102070	201725102070	Unknown	DBS	15	F	2	2017	11	2017-11-07	Wild Mastomys natalensis from Morogoro	2
308.5	319.5	826.5	289.5	255	2661	290	701	284	334	428.5	712	1158	436	NA	200	20230706	25104080	201825104080	Unknown	DBS	30	M	2	2018	1	2018-01-18	Wild Mastomys natalensis from Morogoro	1
72	475	2277	130	546.5	1264.5	103	829	68.5	104	574	672	676	552.5	1212	200	20231018	25104080	201825104080	Unknown	DBS	30	M	2	2018	1	2018-01-18	Wild Mastomys natalensis from Morogoro	2
60	37	46.5	58	50	125	61	74	36.5	63	47.5	105.5	90.5	49	NA	200	20230705	25105080	201725105080	Unknown	DBS	20	M	1	2017	11	2017-11-08	Wild Mastomys natalensis from Morogoro	1
110.5	111.5	172	113	92	240	88.5	220.5	107.5	99	139.5	193.5	259	125	NA	200	20230705	25204070	201725204070	Unknown	DBS	55	F	1	2017	11	2017-11-08	Wild Mastomys natalensis from Morogoro	1
119.5	91.5	134	121	100	231	96	116	83	239	121	200	356	109	NA	200	20230705	25304070	201725304070	Unknown	DBS	30	F	2	2017	11	2017-11-09	Wild Mastomys natalensis from Morogoro	1
236.5	278	472.5	239.5	240.5	766.5	206	387	232	356	385	503	957	311.5	NA	200	20230706	25304070	201725304070	Unknown	DBS	30	F	2	2018	1	2018-01-18	Wild Mastomys natalensis from Morogoro	1
69	90	135.5	81	74	409	81	266	42	114	103	196.5	202.5	42	NA	200	20230705	26102060	201726102060	Unknown	DBS	60	M	1	2017	11	2017-11-22	Wild Mastomys natalensis from Morogoro	1
229	134.5	317.5	164	120.5	598	156.5	607	168	289	232.5	436.5	957.5	169	NA	200	20230705	26103060	201526103060	Unknown	DBS	35	M	1	2015	1	2015-01-14	Wild Mastomys natalensis from Morogoro	1
85	321	131.5	76	46	1039	73	282	59	85	120.5	228.5	745	43	NA	200	20230705	26103080	201726103080	Unknown	DBS	40	M	1	2017	11	2017-11-22	Wild Mastomys natalensis from Morogoro	1
31.5	31	68	36.5	63	129	42.5	28	24	38	40.5	80	160.5	33	NA	200	20230705	26104080	201726104080	Unknown	DBS	25	F	1	2017	11	2017-11-22	Wild Mastomys natalensis from Morogoro	1
253.5	306.5	466.5	266.5	253.5	759	279.5	438	241	362	400.5	529	1403	360	NA	200	20230706	26105070	201826105070	Unknown	DBS	20	F	1	2018	2	2018-02-18	Wild Mastomys natalensis from Morogoro	1
130.5	439	321.5	131	135	494.5	152.5	312	100.5	169	202	323	540	131	NA	200	20230706	26105090	201726105090	Unknown	DBS	40	F	1	2017	12	2017-12-22	Wild Mastomys natalensis from Morogoro	1
92	56	140	65	41.5	264	68	283	43	82	104.5	228.5	449	45	NA	200	20230705	26205070	201726205070	Unknown	DBS	42	M	1	2017	11	2017-11-22	Wild Mastomys natalensis from Morogoro	1
135	238.5	285	117	104.5	541	125	690	126	138.5	178.5	281.5	398.5	129	NA	200	20230705	26205090	201726205090	Unknown	DBS	50	F	1	2017	11	2017-11-22	Wild Mastomys natalensis from Morogoro	1
88	220	193	65	86	329.5	88	323	86	119	159	192	351	113	NA	200	20230706	26304090	201726304090	Unknown	DBS	25	F	1	2017	12	2017-12-22	Wild Mastomys natalensis from Morogoro	1
80.5	147.5	184	56	115	285	72.5	85	57	136	120	137	202	93	NA	200	20230706	27103070	201727103070	Unknown	DBS	30	M	1	2017	11	2017-11-23	Wild Mastomys natalensis from Morogoro	1
83.5	155	135.5	85.5	101	160.5	79	87.5	88.5	112	133	153.5	197	132	NA	200	20230706	27105070	201727105070	Unknown	DBS	15	M	1	2017	11	2017-11-23	Wild Mastomys natalensis from Morogoro	1
49.5	103	126	48.5	64	186	52	40	49.5	77	109.5	219	238	57	NA	200	20230706	27105080	201727105080	Unknown	DBS	25	F	1	2017	12	2017-12-22	Wild Mastomys natalensis from Morogoro	1
205.5	268.5	282.5	161	145.5	422	163	288.5	158	361	296	406	1148.5	284	NA	200	20230706	27203090	201727203090	Unknown	DBS	40	M	1	2017	11	2017-11-23	Wild Mastomys natalensis from Morogoro	1
281	224	333.5	238	196	534.5	212	1292.5	187	341.5	371.5	562	568.5	305	NA	200	20230706	27304080	201827304080	Unknown	DBS	20	F	1	2018	2	2018-02-18	Wild Mastomys natalensis from Morogoro	1
141	129.5	292.5	136.5	118	1591	144	231	145.5	137	214.5	298	373	236	NA	200	20230706	27305080	201827305080	Unknown	DBS	22	M	1	2018	1	2018-01-20	Wild Mastomys natalensis from Morogoro	1
515.5	546	832	521.5	482.5	1084.5	520	900	487	537	726	1097	1276	756.5	NA	200	20230706	27405090	201827405090	Unknown	DBS	32	M	1	2018	1	2018-01-04	Wild Mastomys natalensis from Morogoro	1
97.5	135	160	74	81	1279	102	192	82	160	142	200	166	124	NA	200	20230706	28102080	201728102080	Unknown	DBS	20	F	1	2017	12	2017-12-22	Wild Mastomys natalensis from Morogoro	1
178	196	356.5	146	165.5	788	156	402	156	228	297.5	396	483	298.5	NA	200	20230706	28103070	201828103070	Unknown	DBS	42	M	1	2018	3	2018-03-21	Wild Mastomys natalensis from Morogoro	1
331.5	237	372	150	149.5	738	156	472	132	234	229.5	338	861	152	NA	200	20230705	28105070	201528105070	Unknown	DBS	25	F	1	2015	1	2015-01-15	Wild Mastomys natalensis from Morogoro	1
75.5	141.5	177.5	90	85.5	859	84	82	63	112	121	119.5	161.5	89	NA	200	20230706	28105080	201728105080	Unknown	DBS	25	M	1	2017	12	2017-12-22	Wild Mastomys natalensis from Morogoro	1
405.5	449.5	567	358	318	906.5	331	1592.5	340.5	542.5	736	2474	1243.5	2584.5	NA	200	20230706	28203070	201828203070	Unknown	DBS	30	F	2	2018	1	2018-01-03	Wild Mastomys natalensis from Morogoro	1
170.5	336	365.5	146	149	603.5	186	961.5	154	318	310	492	762	3471.5	NA	200	20230706	28203070	201828203070	Unknown	DBS	21	F	2	2018	1	2018-01-18	Wild Mastomys natalensis from Morogoro	1
299.5	311	487.5	329	227	613	245.5	425.5	233	342	402	515	863.5	377	NA	200	20230706	28204070	201828204070	Unknown	DBS	25	M	2	2018	1	2018-01-04	Wild Mastomys natalensis from Morogoro	1
179.5	191	261	176	136	423	155.5	305	174.5	210	235	328	446	225.5	NA	200	20230706	28204070	201828204070	Unknown	DBS	22	M	2	2018	1	2018-01-19	Wild Mastomys natalensis from Morogoro	1
163	89	352.5	74	89	813.5	101	4596	77	123	145.5	238.5	381	53	NA	200	20230705	28205060	201528205060	Unknown	DBS	24	F	2	2015	1	2015-01-14	Wild Mastomys natalensis from Morogoro	1
145	81	595.5	111	69.5	463.5	73.5	2768.5	77.5	88.5	116	142	122.5	121.5	1105	200	20231018	28205060	201528205060	Unknown	DBS	24	F	2	2015	1	2015-01-14	Wild Mastomys natalensis from Morogoro	2
119.5	258	256.5	120	124.5	421	115.5	2674.5	106	150.5	187	229	741.5	198	NA	200	20230706	28304080	201728304080	Unknown	DBS	15	M	1	2017	12	2017-12-23	Wild Mastomys natalensis from Morogoro	1
122	227	329.5	125	130.5	871	152	547	138	408	270	286	874	199.5	NA	200	20230705	28305060	201528305060	Unknown	DBS	27	M	1	2015	1	2015-01-15	Wild Mastomys natalensis from Morogoro	1
52.5	92.5	163	53	56	483	74	143.5	49	101	100	111	134	78	NA	200	20230706	28305080	201828305080	Unknown	DBS	28	M	1	2018	2	2018-02-18	Wild Mastomys natalensis from Morogoro	1
198	79	272.5	108	108.5	746	121	480	96	205	176.5	368	421	126	NA	200	20230705	28405060	201528405060	Unknown	DBS	32	M	1	2015	1	2015-01-15	Wild Mastomys natalensis from Morogoro	1
231.5	265	423.5	209	197	634	213	528	180.5	320.5	389	448	737	320	NA	200	20230706	28405070	201828405070	Unknown	DBS	25	F	1	2018	1	2018-01-03	Wild Mastomys natalensis from Morogoro	1
79	132	268	77	69.5	1420	91.5	116	78	103	106.5	839	427	54.5	NA	200	20230705	28405080	201528405080	Unknown	DBS	19	F	1	2015	11	2015-11-16	Wild Mastomys natalensis from Morogoro	1
245.5	297	381.5	332.5	170	500	230	462.5	203	227	760.5	438.5	1138	316	NA	200	20230706	28405080	201728405080	Unknown	DBS	22	M	1	2017	12	2017-12-23	Wild Mastomys natalensis from Morogoro	1
78	153	137	75	82.5	257	71	287	72	103.5	139	187	446	136	NA	200	20230706	35102080	201835102080	Unknown	DBS	52	M	2	2018	4	2018-04-20	Wild Mastomys natalensis from Morogoro	1
37	156	184.5	101.5	128.5	397.5	43.5	380	46	62	169	177	229.5	182	629	200	20231018	35102080	201835102080	Unknown	DBS	52	M	2	2018	4	2018-04-20	Wild Mastomys natalensis from Morogoro	2
270.5	345	411.5	258.5	214	639.5	285	458	239	308.5	351	552	881.5	371.5	NA	200	20230706	35102090	201735102090	Unknown	DBS	32	F	1	2017	12	2017-12-24	Wild Mastomys natalensis from Morogoro	1
142.5	189	284.5	152	133	439.5	122	211	117.5	171.5	209	256	448	192.5	NA	200	20230706	35103060	201735103060	Unknown	DBS	41	M	1	2017	12	2017-12-24	Wild Mastomys natalensis from Morogoro	1
244	368.5	500	254.5	229.5	729	248	577.5	234	470	538	577	1174	346.5	NA	200	20230706	35104080	201835104080	Unknown	DBS	25	M	1	2018	1	2018-01-03	Wild Mastomys natalensis from Morogoro	1
194	231.5	305.5	149.5	160	660	172.5	238	134.5	233	229	349.5	803	266	NA	200	20230706	35105080	201835105080	Unknown	DBS	25	F	1	2018	1	2018-01-03	Wild Mastomys natalensis from Morogoro	1
791.5	200	281.5	831	689	424	155	1073.5	149	205	243.5	325	505	206.5	NA	200	20230706	35205070	201835205070	Unknown	DBS	30	M	1	2018	1	2018-01-18	Wild Mastomys natalensis from Morogoro	1
109.5	272	151.5	97.5	79	188.5	92	168.5	83	144	139	213	762	142.5	NA	200	20230706	35304070	201835304070	Unknown	DBS	30	M	1	2018	1	2018-01-18	Wild Mastomys natalensis from Morogoro	1
63.5	109.5	118.5	44	90	99	35	61	52	91	94	95.5	91.5	69.5	NA	200	20230706	35305060	201835305060	Unknown	DBS	35	M	1	2018	1	2018-01-18	Wild Mastomys natalensis from Morogoro	1
349.5	358.5	1004.5	313	279.5	3296.5	353	1149	311	443	683.5	803.5	955	517	NA	200	20230706	36103070	201836103070	Unknown	DBS	28	F	2	2018	2	2018-02-18	Wild Mastomys natalensis from Morogoro	1
78	528	3766.5	168	612	1753.5	130.5	1604	103	179	801	792	698	621.5	2247	200	20231018	36103070	201836103070	Unknown	DBS	28	F	2	2018	2	2018-02-18	Wild Mastomys natalensis from Morogoro	2
106.5	183.5	538.5	102	111	372	102	183	111	162	153	269	1537.5	145	NA	200	20230706	36103080	201836103080	Unknown	DBS	32	M	1	2018	2	2018-02-18	Wild Mastomys natalensis from Morogoro	1
265.5	316	733.5	231	238	2281	278.5	442	248.5	611.5	474.5	708	960.5	429	NA	200	20230706	36105080	201836105080	Unknown	DBS	32	M	1	2018	2	2018-02-18	Wild Mastomys natalensis from Morogoro	1
42.5	54	63.5	45	50	139	31	35	34	117	56	98	108	66.5	NA	200	20230706	36105090	201836105090	Unknown	DBS	24	F	2	2018	2	2018-02-18	Wild Mastomys natalensis from Morogoro	1
28	43	215.5	92	46	555.5	37.5	79	56.5	67	64.5	56	57	37.5	212	200	20231018	36105090	201836105090	Unknown	DBS	24	F	2	2018	2	2018-02-18	Wild Mastomys natalensis from Morogoro	2
100	161	245	93	101	472	83	167	77	144	150	170	275	130	NA	200	20230706	36204070	201836204070	Unknown	DBS	35	M	1	2018	2	2018-02-19	Wild Mastomys natalensis from Morogoro	1
84.5	261	230	73	57.5	328	90	121	103	110.5	111	151	1054	125	NA	200	20230706	36205070	201836205070	Unknown	DBS	22	F	1	2018	2	2018-02-19	Wild Mastomys natalensis from Morogoro	1
135	194.5	372.5	170.5	137	555.5	152	608.5	138	186	221	399	501	295.5	NA	200	20230706	36306080	201836306080	Unknown	DBS	50	M	1	2018	4	2018-04-20	Wild Mastomys natalensis from Morogoro	1
291	287	520	267	264	723	323	651	345	450	538.5	591.5	1105	401	NA	200	20230705	45104060	201545104060	Unknown	DBS	22	F	1	2015	8	2015-08-25	Wild Mastomys natalensis from Morogoro	1
182	248.5	284	180	179	559	159	442.5	149	235.5	268.5	359.5	553	225	NA	200	20230705	45105070	201545105070	Unknown	DBS	40	M	2	2015	8	2015-08-25	Wild Mastomys natalensis from Morogoro	1
163	200	347.5	125	110	836	147.5	3039.5	124	190	221.5	881.5	1052	157	NA	200	20230705	45105070	201545105070	Unknown	DBS	30	M	2	2015	11	2015-11-26	Wild Mastomys natalensis from Morogoro	1
577	332.5	687	420	306	1117	346	1810	327	500	776.5	1000.5	1059.5	503	NA	200	20230705	45305080	201545305080	Unknown	DBS	56	F	1	2015	8	2015-08-26	Wild Mastomys natalensis from Morogoro	1
108	118	321	85.5	85	303	103	148	79.5	158	195	230.5	375.5	128.5	NA	200	20230705	46104070	201546104070	Unknown	DBS	21	F	2	2015	8	2015-08-26	Wild Mastomys natalensis from Morogoro	1
28.5	91.5	192.5	102.5	103	256.5	35.5	130	48.5	84	147	123	152.5	130	636.5	200	20231018	46104070	201546104070	Unknown	DBS	21	F	2	2015	8	2015-08-26	Wild Mastomys natalensis from Morogoro	2
103	300	656	390	168	3890.5	261	2016	109	230.5	336.5	404	1521	171	NA	200	20230705	47103070	201547103070	Unknown	DBS	32	M	2	2015	11	2015-11-26	Wild Mastomys natalensis from Morogoro	1
75	197.5	3543	483	101	1566.5	263.5	1707.5	100	152	194	313	268.5	167.5	1244.5	200	20231018	47103070	201547103070	Unknown	DBS	32	M	2	2015	11	2015-11-26	Wild Mastomys natalensis from Morogoro	2
26	49	191	74	37.5	194.5	39.5	105.5	30	59	57	64	56.5	52	164	200	20230913	bc100	bc100	Negative	DBS		F	1				Mastomys natalensis from breeding colony at University of Antwerp	2
21	28	95	45	33.5	80.5	57	45.5	39.5	20	59	40	63.5	41	130.5	200	20230913	bc133	bc133	Negative	DBS		F	1				Mastomys natalensis from breeding colony at University of Antwerp	2
33	34	180	67.5	37.5	163	37	79.5	77.5	31	48	59	58	44.5	148	200	20230913	bc136	bc136	Negative	DBS		F	1				Mastomys natalensis from breeding colony at University of Antwerp	2
32	76	183.5	64.5	65.5	257.5	36.5	87.5	28.5	53	69.5	83	97	75	634.5	200	20230913	bc170	bc170	Negative	DBS		F	1				Mastomys natalensis from breeding colony at University of Antwerp	2
91.5	31	537.5	62.5	38.5	149	21.5	33.5	19.5	16	38.5	51.5	29	31.5	127.5	200	20230913	bc181	bc181	Negative	DBS		M	1				Mastomys natalensis from breeding colony at University of Antwerp	2
25	39	184.5	71.5	50.5	176.5	38	100.5	40.5	18	52	75	69	56.5	166	200	20230913	bc189	bc189	Negative	DBS		F	1				Mastomys natalensis from breeding colony at University of Antwerp	2
23	26	142	58	51.5	144.5	57.5	87.5	38	23	43	82	63	55	153	200	20230913	bc257	bc257	Negative	DBS		M	1				Mastomys natalensis from breeding colony at University of Antwerp	2
19	32	126	30	25	120.5	40	48.5	26.5	46.5	43	57	66.5	46	129	200	20230913	bc267	bc267	Negative	DBS		M	1				Mastomys natalensis from breeding colony at University of Antwerp	2
19	38	161	61	24	78.5	21	39.5	12	12	30	44.5	55.5	70.5	107.5	200	20230913	bc271	bc271	Negative	DBS		M	1				Mastomys natalensis from breeding colony at University of Antwerp	2
5	32	57.5	40	91	183.5	31	214.5	25.5	26	35	38	209.5	34.5	162	200	20230913	bc276	bc276	Negative	DBS		F	1				Mastomys natalensis from breeding colony at University of Antwerp	2
29	41.5	106	77.5	47.5	123.5	64	53.5	51.5	45	64	61.5	48	46.5	96	200	20230913	bc341	bc341	Negative	DBS		M	1				Mastomys natalensis from breeding colony at University of Antwerp	2
25.5	26	89	17.5	32.5	78.5	32	33	19.5	28	80	45	37	18.5	101.5	200	20230913	bc342	bc342	Negative	DBS		M	1				Mastomys natalensis from breeding colony at University of Antwerp	2
18	40	597	63.5	33	145.5	34	47.5	20.5	21	40.5	36	91	25.5	101	200	20230913	bc352	bc352	Negative	DBS		M	1				Mastomys natalensis from breeding colony at University of Antwerp	2
13	23	83	44.5	18.5	98.5	39	33.5	38.5	27	26	31	45	25.5	112	200	20230913	bc356	bc356	Negative	DBS		F	1				Mastomys natalensis from breeding colony at University of Antwerp	2
32	36	150	61.5	45.5	127.5	50	23	30	34	1817	43.5	59	49.5	130.5	200	20230913	bc361	bc361	Negative	DBS		F	1				Mastomys natalensis from breeding colony at University of Antwerp	2
14	39	90	51.5	29	116	36.5	31.5	22	23	113	35	32	20.5	119.5	200	20230913	bc362	bc362	Negative	DBS		M	1				Mastomys natalensis from breeding colony at University of Antwerp	2
7	22.5	43	21.5	27.5	52.5	29	23	29.5	14.5	20	34	40	27.5	60.5	200	20230913	bc366	bc366	Negative	DBS		M	1				Mastomys natalensis from breeding colony at University of Antwerp	2
20	23	87.5	42.5	21.5	80.5	25	24.5	22.5	18	18.5	31	45	10	3574	200	20230913	bc376	bc376	Negative	DBS		M	1				Mastomys natalensis from breeding colony at University of Antwerp	2
13	20	161	38	13.5	64.5	19	19.5	21.5	16	74	28	21.5	18.5	83.5	200	20230913	bc378	bc378	Negative	DBS		M	1				Mastomys natalensis from breeding colony at University of Antwerp	2
27.5	35	72.5	63.5	35.5	91.5	45	31.5	37.5	33.5	78	46	26	38.5	263	200	20230913	bc379	bc379	Negative	DBS		M	1				Mastomys natalensis from breeding colony at University of Antwerp	2
20	39	1548	48	23.5	279	27	162	31	20.5	19.5	42	57	34.5	112	200	20230913	bc390	bc390	Negative	DBS		M	2				Mastomys natalensis from breeding colony at University of Antwerp	2
5	19.5	1113	43.5	8.5	201.5	7	85.5	6.5	12	13	23.5	23	17	36	200	20230913	bc390	bc390	Negative	Serum		M	2				Mastomys natalensis from breeding colony at University of Antwerp	2
21	30	195.5	27.5	28.5	135	32	30	42.5	16.5	27.5	34	79	28.5	149.5	200	20230913	bc392	bc392	Negative	DBS		F	1				Mastomys natalensis from breeding colony at University of Antwerp	2
18.5	58	121	57.5	25.5	154.5	43	74	20.5	25	24	44.5	36	23.5	108	200	20230913	bc395	bc395	Negative	DBS		F	1				Mastomys natalensis from breeding colony at University of Antwerp	2
44	75	114	74.5	58.5	82.5	69	53.5	62.5	58	59	56.5	52	61.5	98	200	20230913	bc396	bc396	Negative	DBS		F	1				Mastomys natalensis from breeding colony at University of Antwerp	2
20	34	40	56.5	37.5	60.5	36	29.5	45.5	31.5	31.5	37	38	32.5	100	200	20230913	bc400	bc400	Negative	DBS		M	1				Mastomys natalensis from breeding colony at University of Antwerp	2
37.5	54	58	98	67.5	70.5	69	61	62	51	50	63	46	52	82	200	20230913	bc401	bc401	Negative	DBS		M	1				Mastomys natalensis from breeding colony at University of Antwerp	2
93	85.5	133	109	87.5	101	107	72.5	104.5	89	82	89.5	72.5	82.5	129	200	20230913	bc406	bc406	Negative	DBS		F	1				Mastomys natalensis from breeding colony at University of Antwerp	2
12	13	34	29.5	22	22.5	20	12	9.5	5.5	12	20	11	9.5	39	200	20230913	bc432	bc432	Negative	DBS		F	1				Mastomys natalensis from breeding colony at University of Antwerp	2
13	14	26	26.5	18.5	40.5	24	29	21.5	11	21	22	23.5	18.5	82	200	20230913	bc433	bc433	Negative	DBS		F	1				Mastomys natalensis from breeding colony at University of Antwerp	2
11	9	264	34.5	24.5	56	7	33.5	13.5	2	4	19	12	38.5	19.5	200	20230913	bc435	bc435	Negative	Serum		M	NA				Mastomys natalensis from breeding colony at University of Antwerp	2
30	30	338	60.5	18.5	138.5	24	79	28.5	17	28	36	38	28.5	127.5	200	20230913	bc435	bc435	Negative	DBS		M	NA				Mastomys natalensis from breeding colony at University of Antwerp	2
11	23.5	322	32	12	188.5	25	92	18.5	25	34	37	37.5	27	126	200	20230914	bc435	bc435	Negative	DBS		M	NA				Mastomys natalensis from breeding colony at University of Antwerp	2
9.5	26	321.5	19	32	160	35.5	79	37	14	18	34	19	53	98.5	200	20230919	bc435	bc435	Negative	DBS		M	NA				Mastomys natalensis from breeding colony at University of Antwerp	2
6.5	29	338	24	10.5	128.5	15.5	81.5	22	18	18.5	19	22.5	34.5	43	200	20230920	bc435	bc435	Negative	DBS		M	NA				Mastomys natalensis from breeding colony at University of Antwerp	2
10.5	11	284	33	14.5	115	25.5	69.5	8.5	16	17	25	27	34.5	66	200	20230921	bc435	bc435	Negative	DBS		M	NA				Mastomys natalensis from breeding colony at University of Antwerp	2
27.5	20	339	1	24.5	158	17	84	3.5	16	29	25	31	22	95	200	20230928	bc435	bc435	Negative	DBS		M	NA				Mastomys natalensis from breeding colony at University of Antwerp	2
13	34.5	278	15	18.5	114	22.5	70.5	8.5	7	25.5	34	24	33.5	77.5	200	20231003	bc435	bc435	Negative	DBS		M	NA				Mastomys natalensis from breeding colony at University of Antwerp	2
18	28.5	324	17	33	152.5	18.5	103	19	23	29	35	53.5	40	84	200	20231004	bc435	bc435	Negative	DBS		M	NA				Mastomys natalensis from breeding colony at University of Antwerp	2
7.5	23.5	402	23	32.5	154.5	30	84	21	22	37	38	40	50	107.5	200	20231009	bc435	bc435	Negative	DBS		M	NA				Mastomys natalensis from breeding colony at University of Antwerp	2
21	24	344.5	32.5	20.5	145	32.5	76	18	14.5	26.5	36	21.5	39	71	200	20231010	bc435	bc435	Negative	DBS		M	NA				Mastomys natalensis from breeding colony at University of Antwerp	2
9.5	5.5	332.5	40	23	128	18.5	72	11.5	22	24	28	23.5	31.5	89	200	20231011	bc435	bc435	Negative	DBS		M	NA				Mastomys natalensis from breeding colony at University of Antwerp	2
14	21	243.5	61	19	111.5	18.5	88	26	24	35	40	35	44.5	132	200	20231018	bc435	bc435	Negative	DBS		M	NA				Mastomys natalensis from breeding colony at University of Antwerp	2
23	33	44	40	31	57.5	28	38.5	33.5	23	28	41	26	21.5	59	200	20230913	bc439	bc439	Negative	DBS		M	1				Mastomys natalensis from breeding colony at University of Antwerp	2
48	75	72	76	65	93.5	73	105.5	63.5	58	74	73.5	49	71.5	99.5	200	20230913	bc440	bc440	Negative	DBS		M	1				Mastomys natalensis from breeding colony at University of Antwerp	2
18.5	35	1703.5	47.5	39.5	255.5	50	64.5	18	22	89.5	53	57	42.5	156.5	200	20230913	bc442	bc442	Negative	DBS		F	2				Mastomys natalensis from breeding colony at University of Antwerp	2
9	17	1192	38.5	23.5	174.5	22	17.5	2.5	12	49	32	24	13	80	200	20230913	bc442	bc442	Negative	Serum		F	2				Mastomys natalensis from breeding colony at University of Antwerp	2
21	40	293.5	28	24	109.5	24.5	45.5	22.5	16	18	43.5	52	39	91	200	20230913	bc443	bc443	Negative	DBS		F	1				Mastomys natalensis from breeding colony at University of Antwerp	2
36	39	30	7.5	30	49	12	30	23	1	1	48	106.5	11.5	NA	200	20230629	bc454	bc454	Negative	serum		F	7				Mastomys natalensis from breeding colony at University of Antwerp	1
34.5	122.5	13.5	22.5	46.5	47	4.5	13	23	10.5	9	37	91	10	NA	200	20230703	bc454	bc454	Negative	serum		F	7				Mastomys natalensis from breeding colony at University of Antwerp	1
52	94.5	57.5	23.5	1	50.5	12	11.5	32	24.5	17.5	25.5	116.5	5	NA	200	20230704	bc454	bc454	Negative	serum		F	7				Mastomys natalensis from breeding colony at University of Antwerp	1
51	55	39.5	24	1	80	18	1	31	1	3	14.5	82	5	NA	200	20230705	bc454	bc454	Negative	serum		F	7				Mastomys natalensis from breeding colony at University of Antwerp	1
48.5	102.5	10.5	13	18	26	16.5	23	26	1	20	32	80	19	NA	200	20230706	bc454	bc454	Negative	serum		F	7				Mastomys natalensis from breeding colony at University of Antwerp	1
17	93	1	27	28.5	54	15	15.5	30.5	29	23	1	102	36.5	NA	200	20230707	bc454	bc454	Negative	serum		F	7				Mastomys natalensis from breeding colony at University of Antwerp	1
19	23	42	79	17.5	54.5	31	27.5	20	18	27	27	333	136.5	63	200	20230913	bc454	bc454	Negative	DBS		F	7				Mastomys natalensis from breeding colony at University of Antwerp	2
54	63	125.5	56	80	146	70	83.5	58	74	89	101.5	137	66	NA	200	20230629	bc455	bc455	Negative	DBS		F	7				Mastomys natalensis from breeding colony at University of Antwerp	1
53	49.5	96	51	50	143.5	64.5	54	58	59.5	61.5	61.5	116	40	NA	200	20230703	bc455	bc455	Negative	DBS		F	7				Mastomys natalensis from breeding colony at University of Antwerp	1
69	87	92.5	43	48.5	136	75	49.5	47	52.5	94.5	108.5	130.5	41	NA	200	20230704	bc455	bc455	Negative	DBS		F	7				Mastomys natalensis from breeding colony at University of Antwerp	1
57.5	42.5	142	27.5	79.5	140	68	61	73.5	82	49.5	88	115	43.5	NA	200	20230705	bc455	bc455	Negative	DBS		F	7				Mastomys natalensis from breeding colony at University of Antwerp	1
58.5	82.5	89.5	27	63	126	74	60.5	71	109	68.5	92	94	63.5	NA	200	20230706	bc455	bc455	Negative	DBS		F	7				Mastomys natalensis from breeding colony at University of Antwerp	1
58	71	81	29	52.5	145.5	68.5	59	63.5	101	80	107.5	113	58.5	NA	200	20230707	bc455	bc455	Negative	DBS		F	7				Mastomys natalensis from breeding colony at University of Antwerp	1
9	29	56	38.5	41.5	68	34.5	73.5	15	21.5	19.5	34	45	30.5	69.5	200	20230913	bc455	bc455	Negative	DBS		F	7				Mastomys natalensis from breeding colony at University of Antwerp	2
12	9	160.5	16	16.5	22.5	1	21	13.5	12	10	7.5	5.5	8	36.5	200	20230913	bc463	bc463	Negative	Serum		F	NA				Mastomys natalensis from breeding colony at University of Antwerp	2
1	1	177	7	5	34	3	2	5	1	1	14	1	1	1	200	20230914	bc463	bc463	Negative	Serum		F	NA				Mastomys natalensis from breeding colony at University of Antwerp	2
1	5.5	155	37	21	26	21	1.5	11	1.5	12	4	1	9	32.5	200	20230919	bc463	bc463	Negative	Serum		F	NA				Mastomys natalensis from breeding colony at University of Antwerp	2
1	3	155	3.5	12.5	32	1	9	9	1	9.5	12.5	6	6	10	200	20230920	bc463	bc463	Negative	Serum		F	NA				Mastomys natalensis from breeding colony at University of Antwerp	2
1	4	196	1	14	34.5	1	11.5	4.5	7.5	15	15	5	13	18	200	20230921	bc463	bc463	Negative	Serum		F	NA				Mastomys natalensis from breeding colony at University of Antwerp	2
8	1	216	20.5	1	34.5	13	1	14	8.5	20.5	9	22.5	6	47.5	200	20230928	bc463	bc463	Negative	Serum		F	NA				Mastomys natalensis from breeding colony at University of Antwerp	2
1	11.5	197	13	11	43.5	19	12.5	2.5	3	1	19.5	11	17.5	51.5	200	20231003	bc463	bc463	Negative	Serum		F	NA				Mastomys natalensis from breeding colony at University of Antwerp	2
22	11	185	1	13	36	6.5	20.5	5	14	1	18	20	9.5	25	200	20231004	bc463	bc463	Negative	Serum		F	NA				Mastomys natalensis from breeding colony at University of Antwerp	2
3	4.5	138	13	6.5	17.5	17	8	1	9	11	10	20	20	32.5	200	20231009	bc463	bc463	Negative	Serum		F	NA				Mastomys natalensis from breeding colony at University of Antwerp	2
23	1	143	4.5	8	22.5	4.5	13	2.5	1	1	19	1	1.5	1	200	20231010	bc463	bc463	Negative	Serum		F	NA				Mastomys natalensis from breeding colony at University of Antwerp	2
1	2	171	1.5	2.5	19	10	1	8	1	5.5	4.5	11.5	10.5	19.5	200	20231011	bc463	bc463	Negative	Serum		F	NA				Mastomys natalensis from breeding colony at University of Antwerp	2
15	1	124.5	74	3.5	32.5	14.5	41	27	15	12	20	13	17	65	200	20231018	bc463	bc463	Negative	Serum		F	NA				Mastomys natalensis from breeding colony at University of Antwerp	2
8	12	47	22.5	15.5	22.5	17	18	17	14.5	18	12	23	8.5	34	200	20230913	bc464	bc464	Negative	DBS		F	1				Mastomys natalensis from breeding colony at University of Antwerp	2
1.5	24.5	311	53	23.5	79	22	32	13.5	14	16	36	24	20.5	68	200	20230913	bc465	bc465	Negative	DBS		F	2				Mastomys natalensis from breeding colony at University of Antwerp	2
10.5	20.5	5	38.5	20.5	18.5	9	17.5	14	7	17	6	18	15	7.5	200	20230913	bc465	bc465	Negative	DBS		F	2				Mastomys natalensis from breeding colony at University of Antwerp	2
41	31	73.5	42.5	42.5	80.5	43.5	25.5	15.5	12	29	41	33	58.5	103	200	20230913	bc473	bc473	Negative	DBS		F	1				Mastomys natalensis from breeding colony at University of Antwerp	2
39	57.5	105.5	71.5	57	120	71	63.5	59.5	49	127	62	64	36.5	101.5	200	20230913	bc480	bc480	Negative	DBS		F	1				Mastomys natalensis from breeding colony at University of Antwerp	2
35.5	37	33	63	42	47	33	35.5	37.5	39	44	38	42	29.5	77	200	20230913	bc481	bc481	Negative	DBS		F	1				Mastomys natalensis from breeding colony at University of Antwerp	2
10	12	104	37.5	15	60.5	7	24.5	16.5	12	13	25	27.5	9.5	89	200	20230913	bc502	bc502	Negative	DBS		M	2				Mastomys natalensis from breeding colony at University of Antwerp	2
9	10	70	10	5.5	9.5	18	9.5	4.5	10	2.5	19	6	1	25.5	200	20230913	bc502	bc502	Negative	Serum		M	2				Mastomys natalensis from breeding colony at University of Antwerp	2
746	26	397	36.5	29.5	82.5	26.5	23.5	29.5	14	20	44	23	42.5	77	200	20230913	bc503	bc503	Negative	DBS		M	1				Mastomys natalensis from breeding colony at University of Antwerp	2
11	34	101	61.5	26.5	85.5	46	45.5	9.5	20	39	35	80	48	79.5	200	20230913	bc507	bc507	Negative	DBS		F	1				Mastomys natalensis from breeding colony at University of Antwerp	2
7	17	265	56.5	8.5	130.5	26	14.5	10.5	2	23.5	25	29	18.5	71	200	20230913	bc535	bc535	Negative	DBS		M	1				Mastomys natalensis from breeding colony at University of Antwerp	2
10	21	49	44	11.5	53.5	20	14.5	17	11	22	12.5	21	34.5	44	200	20230913	bc552	bc552	Negative	DBS		M	1				Mastomys natalensis from breeding colony at University of Antwerp	2
11.5	13.5	77	44.5	20.5	95.5	25	24.5	21.5	13	24.5	30	21	19	119.5	200	20230913	bc554	bc554	Negative	DBS		M	1				Mastomys natalensis from breeding colony at University of Antwerp	2
6	23	351	53	14.5	52.5	2	13.5	17.5	7	27	29	18	27.5	34	200	20230913	bc587	bc587	Negative	Serum		F	NA				Mastomys natalensis from breeding colony at University of Antwerp	2
20	44	546.5	45.5	31.5	114.5	39	37.5	31.5	24	35.5	52.5	53	44.5	124	200	20230913	bc587	bc587	Negative	DBS		F	NA				Mastomys natalensis from breeding colony at University of Antwerp	2
16	34.5	583.5	13	30	124	34.5	33	10	15	27.5	50.5	45	41	137	200	20230914	bc587	bc587	Negative	DBS		F	NA				Mastomys natalensis from breeding colony at University of Antwerp	2
32	26	560	34	47	116.5	32.5	33	20	22.5	30	38	21	24.5	103.5	200	20230919	bc587	bc587	Negative	DBS		F	NA				Mastomys natalensis from breeding colony at University of Antwerp	2
9.5	31	518	4	27	107.5	18.5	33	23	14	26.5	38	43.5	22.5	62	200	20230920	bc587	bc587	Negative	DBS		F	NA				Mastomys natalensis from breeding colony at University of Antwerp	2
5.5	16	428	38.5	25.5	96.5	18.5	12.5	12.5	13	13	34.5	33	38	60	200	20230921	bc587	bc587	Negative	DBS		F	NA				Mastomys natalensis from breeding colony at University of Antwerp	2
10	27	527.5	15	21.5	87	28	31.5	17	23.5	28.5	29	39.5	26	86	200	20230928	bc587	bc587	Negative	DBS		F	NA				Mastomys natalensis from breeding colony at University of Antwerp	2
16	27.5	386	8	19	53.5	5.5	9	8.5	20	23.5	36.5	15	23	47.5	200	20231003	bc587	bc587	Negative	DBS		F	NA				Mastomys natalensis from breeding colony at University of Antwerp	2
12	25	524.5	35	33	86	14.5	39.5	20	23	20	42	39	27	72	200	20231004	bc587	bc587	Negative	DBS		F	NA				Mastomys natalensis from breeding colony at University of Antwerp	2
3	19.5	388	16	20	101.5	38.5	32	15	23	22	32.5	38.5	33	81	200	20231009	bc587	bc587	Negative	DBS		F	NA				Mastomys natalensis from breeding colony at University of Antwerp	2
27	22.5	610.5	22.5	14.5	109	20.5	40	16	17	19	52	25	17.5	77	200	20231010	bc587	bc587	Negative	DBS		F	NA				Mastomys natalensis from breeding colony at University of Antwerp	2
19.5	27	468	29.5	28	110	31.5	28	11	29	28.5	49	20.5	40	89.5	200	20231011	bc587	bc587	Negative	DBS		F	NA				Mastomys natalensis from breeding colony at University of Antwerp	2
22	29.5	366.5	75	24	83.5	19	56.5	41	26	34	39	30	33	119	200	20231018	bc587	bc587	Negative	DBS		F	NA				Mastomys natalensis from breeding colony at University of Antwerp	2
8	11	16	27	17	28.5	12	239.5	22.5	1	15	24	19	16	53	200	20230913	bc603	bc603	Negative	Serum		F	NA				Mastomys natalensis from breeding colony at University of Antwerp	2
1	11	5	1	15	34.5	2	218	10	1	22	15.5	12	5.5	24	200	20230914	bc603	bc603	Negative	Serum		F	NA				Mastomys natalensis from breeding colony at University of Antwerp	2
11	5	11	7.5	12.5	32	23	194	25	16.5	17	3	1	11.5	2.5	200	20230919	bc603	bc603	Negative	Serum		F	NA				Mastomys natalensis from breeding colony at University of Antwerp	2
8.5	1	22	11	1	39	8	185	24	4.5	5.5	1	3	8	7	200	20230920	bc603	bc603	Negative	Serum		F	NA				Mastomys natalensis from breeding colony at University of Antwerp	2
21.5	1	28.5	8	11	35.5	13.5	175	21.5	6	9	7	4	25.5	30.5	200	20230921	bc603	bc603	Negative	Serum		F	NA				Mastomys natalensis from breeding colony at University of Antwerp	2
11	19	83	10	19.5	98	6.5	156.5	20.5	11.5	9.5	11	3.5	3	78	200	20230928	bc603	bc603	Negative	Serum		F	NA				Mastomys natalensis from breeding colony at University of Antwerp	2
13	10.5	58	18	11	63	20.5	202.5	16.5	8.5	12.5	18	2	1.5	80.5	200	20231003	bc603	bc603	Negative	Serum		F	NA				Mastomys natalensis from breeding colony at University of Antwerp	2
24	14.5	72	8	7	86	13	195.5	15	15	10.5	15	29	9	17	200	20231004	bc603	bc603	Negative	Serum		F	NA				Mastomys natalensis from breeding colony at University of Antwerp	2
12	11.5	35	18	16	35.5	1	145	8	6	3	16	16.5	17.5	53	200	20231009	bc603	bc603	Negative	Serum		F	NA				Mastomys natalensis from breeding colony at University of Antwerp	2
29.5	20	34	22.5	10.5	58.5	16.5	320	36	11	28.5	26	24.5	18.5	17	200	20231010	bc603	bc603	Negative	Serum		F	NA				Mastomys natalensis from breeding colony at University of Antwerp	2
23.5	12	29	1	11	44	26	305	34	12	18.5	18	19.5	10	11	200	20231011	bc603	bc603	Negative	Serum		F	NA				Mastomys natalensis from breeding colony at University of Antwerp	2
35	13	62.5	71.5	13	64.5	22.5	361	37	22	37	28	24	22	46	200	20231018	bc603	bc603	Negative	Serum		F	NA				Mastomys natalensis from breeding colony at University of Antwerp	2
16	10.5	27	44.5	23.5	40	14.5	19.5	13	11	15	13	18.5	21.5	59	200	20230913	bc643	bc643	Negative	DBS		F	2				Mastomys natalensis from breeding colony at University of Antwerp	2
14.5	14	21	24.5	15	21.5	8	11.5	12.5	5.5	12	14	2	8	2	200	20230913	bc643	bc643	Negative	Serum		F	2				Mastomys natalensis from breeding colony at University of Antwerp	2
22	4.5	1	37.5	6.5	7	4	1	11.5	6	12	13.5	11	7.5	25	200	20230913	bc644	bc644	Negative	Serum		F	NA				Mastomys natalensis from breeding colony at University of Antwerp	2
2	13.5	44	42.5	20.5	59.5	23	24.5	26.5	5	18	21	25.5	29.5	48	200	20230913	bc644	bc644	Negative	DBS		F	NA				Mastomys natalensis from breeding colony at University of Antwerp	2
4	11.5	60	15	16	91.5	22	7	13	8.5	27	9	19	15	49	200	20230914	bc644	bc644	Negative	DBS		F	NA				Mastomys natalensis from breeding colony at University of Antwerp	2
5	9	45	33	25.5	81	21	17	1	5	11.5	10	9	23	57.5	200	20230919	bc644	bc644	Negative	DBS		F	NA				Mastomys natalensis from breeding colony at University of Antwerp	2
14.5	15.5	37	8	8	69.5	21.5	9	17	6	18.5	14.5	3	7	23.5	200	20230920	bc644	bc644	Negative	DBS		F	NA				Mastomys natalensis from breeding colony at University of Antwerp	2
13.5	5	34	45	17	52	19.5	8.5	3.5	9	1	3	7	19	15.5	200	20230921	bc644	bc644	Negative	DBS		F	NA				Mastomys natalensis from breeding colony at University of Antwerp	2
7	8	53	17.5	21	53	3	17.5	1	13.5	14.5	15	19.5	9	36.5	200	20230928	bc644	bc644	Negative	DBS		F	NA				Mastomys natalensis from breeding colony at University of Antwerp	2
13	1	36.5	15.5	5	11	10.5	4.5	7	13	5	10	3	11.5	6.5	200	20231003	bc644	bc644	Negative	DBS		F	NA				Mastomys natalensis from breeding colony at University of Antwerp	2
10	8.5	49	37	15	41.5	14.5	4.5	12.5	12	2	13.5	27	5	18.5	200	20231004	bc644	bc644	Negative	DBS		F	NA				Mastomys natalensis from breeding colony at University of Antwerp	2
4	7	57	34	12.5	53.5	17	9	9	9	15	19	13	11.5	35	200	20231009	bc644	bc644	Negative	DBS		F	NA				Mastomys natalensis from breeding colony at University of Antwerp	2
14	18.5	46.5	26.5	9.5	80	25.5	3.5	9	15	25	20	6.5	1	51	200	20231010	bc644	bc644	Negative	DBS		F	NA				Mastomys natalensis from breeding colony at University of Antwerp	2
10	1	55	25.5	15	57.5	26	9	11.5	15	11.5	7	14.5	15	24	200	20231011	bc644	bc644	Negative	DBS		F	NA				Mastomys natalensis from breeding colony at University of Antwerp	2
14	22	36	77	13.5	44.5	17.5	31.5	33	19	22.5	30.5	20	30.5	61	200	20231018	bc644	bc644	Negative	DBS		F	NA				Mastomys natalensis from breeding colony at University of Antwerp	2
6.5	1	16	9.5	9.5	7.5	16	51.5	17.5	12.5	5	15.5	6.5	6.5	24.5	200	20230913	bc645	bc645	Negative	Serum		F	2				Mastomys natalensis from breeding colony at University of Antwerp	2
5	15	42	36.5	20.5	25	25	53	15.5	18	1	26	8	14.5	50	200	20230913	bc645	bc645	Negative	DBS		F	2				Mastomys natalensis from breeding colony at University of Antwerp	2
12	79	125	52	39	169.5	38.5	57.5	67.5	39.5	43.5	56	58	46.5	176	200	20230913	bc649	bc649	Negative	DBS		M	2				Mastomys natalensis from breeding colony at University of Antwerp	2
1	37.5	14	23	8.5	6.5	22.5	9	25.5	50	27.5	10.5	34	15.5	35	200	20230913	bc649	bc649	Negative	Serum		M	2				Mastomys natalensis from breeding colony at University of Antwerp	2
11	6.5	12	1	11.5	22.5	11	5.5	1.5	3.5	5	8.5	7	8.5	12.5	200	20230913	bc652	bc652	Negative	Serum		F	2				Mastomys natalensis from breeding colony at University of Antwerp	2
10	19	45.5	35	13.5	53.5	16.5	17.5	17	6	15	25	21.5	24.5	52	200	20230913	bc652	bc652	Negative	DBS		F	2				Mastomys natalensis from breeding colony at University of Antwerp	2
11.5	7.5	7	13.5	15.5	7.5	3	10.5	11.5	4	6.5	8	15	16.5	16	200	20230913	bc659	bc659	Negative	Serum		F	NA				Mastomys natalensis from breeding colony at University of Antwerp	2
6.5	25	46	23.5	25.5	55.5	15	19	1.5	9	8	23	12	14.5	72	200	20230913	bc659	bc659	Negative	DBS		F	NA				Mastomys natalensis from breeding colony at University of Antwerp	2
10	9.5	27	17	12	78.5	18	8.5	14.5	15	16	19	21	12	47	200	20230914	bc659	bc659	Negative	DBS		F	NA				Mastomys natalensis from breeding colony at University of Antwerp	2
22	12	41	32	12	76.5	31	20.5	15	8.5	21	14	2	17.5	30.5	200	20230919	bc659	bc659	Negative	DBS		F	NA				Mastomys natalensis from breeding colony at University of Antwerp	2
7.5	12	24	18	13	50.5	20.5	10	1	12	11.5	13.5	15	2	26.5	200	20230920	bc659	bc659	Negative	DBS		F	NA				Mastomys natalensis from breeding colony at University of Antwerp	2
11	4.5	22	40	16	30.5	20.5	3	1	6.5	11.5	11	20	11.5	27	200	20230921	bc659	bc659	Negative	DBS		F	NA				Mastomys natalensis from breeding colony at University of Antwerp	2
1	12.5	44.5	16	6.5	55	12.5	16	1.5	1.5	19.5	10	24	1	57	200	20230928	bc659	bc659	Negative	DBS		F	NA				Mastomys natalensis from breeding colony at University of Antwerp	2
22.5	3.5	22	10	17	31	3.5	6.5	1.5	6	7.5	13	7	14.5	23.5	200	20231003	bc659	bc659	Negative	DBS		F	NA				Mastomys natalensis from breeding colony at University of Antwerp	2
8	13	33	23.5	26	46	15.5	14	7.5	5	4	12	14	7	28	200	20231004	bc659	bc659	Negative	DBS		F	NA				Mastomys natalensis from breeding colony at University of Antwerp	2
1	17	60	1	8	66.5	14.5	8	18	8.5	11	21	28	18	68	200	20231009	bc659	bc659	Negative	DBS		F	NA				Mastomys natalensis from breeding colony at University of Antwerp	2
16	14	28	9.5	7.5	69.5	26	8	13.5	11	28.5	23	17.5	13	61	200	20231010	bc659	bc659	Negative	DBS		F	NA				Mastomys natalensis from breeding colony at University of Antwerp	2
4.5	4	42.5	32.5	14	52	17	4.5	10.5	11.5	15.5	23.5	8	9	47.5	200	20231011	bc659	bc659	Negative	DBS		F	NA				Mastomys natalensis from breeding colony at University of Antwerp	2
22	17	34.5	74	13	51.5	19.5	25	34	19	21	33.5	17.5	26	91	200	20231018	bc659	bc659	Negative	DBS		F	NA				Mastomys natalensis from breeding colony at University of Antwerp	2
9.5	13.5	5	11	1	1.5	15.5	2.5	1	6.5	7	18	9	13.5	17	200	20230913	bc663	bc663	Negative	Serum		F	2				Mastomys natalensis from breeding colony at University of Antwerp	2
2	20	45	35.5	22	62.5	19	16	6.5	11	22	16	27	24.5	85	200	20230913	bc663	bc663	Negative	DBS		F	2				Mastomys natalensis from breeding colony at University of Antwerp	2
7	12	72.5	29	14.5	45	16	42	7	10.5	25.5	70.5	10	13.5	57	200	20230913	bc666	bc666	Negative	DBS		M	2				Mastomys natalensis from breeding colony at University of Antwerp	2
6.5	7	25	18.5	13	1	17	14.5	6	3	6	37	6	6.5	39	200	20230913	bc666	bc666	Negative	Serum		M	2				Mastomys natalensis from breeding colony at University of Antwerp	2
8	49	120.5	49	42	143.5	46	110.5	25.5	26	49	56	37	36	175	200	20230913	bc81	bc81	Negative	DBS		F	1				Mastomys natalensis from breeding colony at University of Antwerp	2
151	94	241.5	53.5	50.5	195.5	45.5	47.5	55	78	64	67	74	52.5	476	200	20230913	bc82	bc82	Negative	DBS		F	1				Mastomys natalensis from breeding colony at University of Antwerp	2
26.5	126.5	7	1	22.5	78.5	28	1	36	40	1	23	91.5	1	NA	200	20230905	NegPool	NegPool	Negative	Serum		X	NA				Mastomys natalensis from breeding colony at University of Antwerp	1
34	136	40	37	22.5	77.5	30	10	35	14	16.5	5	102	18.5	NA	200	20230905	NegPool	NegPool	Negative	Serum		X	NA				Mastomys natalensis from breeding colony at University of Antwerp	1
25	27	15	14	9.5	6	21	5	31.5	4	9	18	13	19.5	22	200	20230913	NegPool	NegPool	Negative	Serum		X	NA				Mastomys natalensis from breeding colony at University of Antwerp	2
23	16	13	12	12	12.5	15	9.5	21	4.5	5	15	14	3	1	200	20230913	NegPool	NegPool	Negative	Serum		X	NA				Mastomys natalensis from breeding colony at University of Antwerp	2
34	24.5	27	6	1	39.5	9.5	1	17	4	15	10	17.5	1	11.5	200	20230914	NegPool	NegPool	Negative	Serum		X	NA				Mastomys natalensis from breeding colony at University of Antwerp	2
25.5	20	15	23.5	10	11.5	1	7	21	6	12	6	13	5	5	200	20230914	NegPool	NegPool	Negative	Serum		X	NA				Mastomys natalensis from breeding colony at University of Antwerp	2
36	19	1	10.5	1	1	18.5	1	29	1	1	3	4	1	13.5	200	20230919	NegPool	NegPool	Negative	Serum		X	NA				Mastomys natalensis from breeding colony at University of Antwerp	2
22.5	36	17	1	14	1.5	15	7	29	6.5	14	10	16	17	1	200	20230919	NegPool	NegPool	Negative	Serum		X	NA				Mastomys natalensis from breeding colony at University of Antwerp	2
26	21	32.5	1	4	15.5	17	4.5	32	8	2.5	7	12	1	21	200	20230920	NegPool	NegPool	Negative	Serum		X	NA				Mastomys natalensis from breeding colony at University of Antwerp	2
7.5	27	11	4	5	1	13.5	1	26.5	4	1	4.5	13	7	10.5	200	20230920	NegPool	NegPool	Negative	Serum		X	NA				Mastomys natalensis from breeding colony at University of Antwerp	2
36	22	41	5.5	1	10	7	9	33.5	1	4	1	5	1	19	200	20230921	NegPool	NegPool	Negative	Serum		X	NA				Mastomys natalensis from breeding colony at University of Antwerp	2
43.5	17	6.5	34.5	14	10.5	3.5	1	22.5	9.5	2	9	7	3.5	1	200	20230921	NegPool	NegPool	Negative	Serum		X	NA				Mastomys natalensis from breeding colony at University of Antwerp	2
25	24	56.5	34	7	28	2	12.5	7	4	1	9	20.5	2	32.5	200	20230928	NegPool	NegPool	Negative	Serum		X	NA				Mastomys natalensis from breeding colony at University of Antwerp	2
20	21	27	25	3	21	1	9	15.5	1	7.5	6	13	5.5	20.5	200	20230928	NegPool	NegPool	Negative	Serum		X	NA				Mastomys natalensis from breeding colony at University of Antwerp	2
37.5	22.5	34	4.5	11	12.5	3.5	3.5	18	1	1	5	1	1	29.5	200	20231003	NegPool	NegPool	Negative	Serum		X	NA				Mastomys natalensis from breeding colony at University of Antwerp	2
21.5	27.5	30	1	1	14.5	5	1	15.5	6.5	5.5	9	1.5	1	4.5	200	20231003	NegPool	NegPool	Negative	Serum		X	NA				Mastomys natalensis from breeding colony at University of Antwerp	2
36	28.5	35.5	21	1	24	7.5	1	22.5	11	6	3	19	1	8	200	20231004	NegPool	NegPool	Negative	Serum		X	NA				Mastomys natalensis from breeding colony at University of Antwerp	2
20.5	25.5	33.5	2	9	20	11.5	7.5	26	4	5	3	19	3	11	200	20231004	NegPool	NegPool	Negative	Serum		X	NA				Mastomys natalensis from breeding colony at University of Antwerp	2
20.5	25	1	21	6	12.5	13.5	1.5	18	1	8	17	18	1	11	200	20231009	NegPool	NegPool	Negative	Serum		X	NA				Mastomys natalensis from breeding colony at University of Antwerp	2
16	19	11	16	1	11.5	7.5	1	24.5	9.5	1	8	1	5	1	200	20231009	NegPool	NegPool	Negative	Serum		X	NA				Mastomys natalensis from breeding colony at University of Antwerp	2
27.5	16	4	1	3.5	7	1	1	23.5	2	15	25.5	16.5	8	21	200	20231010	NegPool	NegPool	Negative	Serum		X	NA				Mastomys natalensis from breeding colony at University of Antwerp	2
27	12	11	9	10	1	13.5	11	25	2	3	13.5	23.5	12	38	200	20231010	NegPool	NegPool	Negative	Serum		X	NA				Mastomys natalensis from breeding colony at University of Antwerp	2
16.5	11	5	16.5	10.5	5.5	6	2.5	1	1	13.5	1	8.5	1	9	200	20231011	NegPool	NegPool	Negative	Serum		X	NA				Mastomys natalensis from breeding colony at University of Antwerp	2
18.5	28	19	17.5	1	15	1	9	17.5	7.5	1	8.5	15.5	3	1	200	20231011	NegPool	NegPool	Negative	Serum		X	NA				Mastomys natalensis from breeding colony at University of Antwerp	2
31	39	22.5	54	2	9.5	25	28.5	41	17	22	10	29	1	70	200	20231018	NegPool	NegPool	Negative	Serum		X	NA				Mastomys natalensis from breeding colony at University of Antwerp	2
30	34	12.5	66	6	6.5	19.5	34	52	13.5	18	23	25	15	28	200	20231018	NegPool	NegPool	Negative	Serum		X	NA				Mastomys natalensis from breeding colony at University of Antwerp	2
27091.5	7216	26984	26297.5	26175	24663.5	28435	27779.5	25736	25682	28029	745.5	18160	28597.5	25003.5	200	20230913	Pool PosCtrl stp 1	Pool PosCtrl stp 1	Positive	Serum		X	NA				Mastomys natalensis from breeding colony at University of Antwerp	2
28376	8297.5	28069	27355	27662	27725	29684	28857.5	27545	27265	29199.5	835.5	20937	29876	26896.5	200	20230914	Pool PosCtrl stp 1	Pool PosCtrl stp 1	Positive	Serum		X	NA				Mastomys natalensis from breeding colony at University of Antwerp	2
28462	9402	28304	28194	27747.5	27296	29376.5	28499	27377.5	27822.5	29177.5	994.5	22600	29430	26627.5	200	20230919	Pool PosCtrl stp 1	Pool PosCtrl stp 1	Positive	Serum		X	NA				Mastomys natalensis from breeding colony at University of Antwerp	2
27908.5	7828	27648	27179	27091	27085.5	28693.5	28052	26408	26715	28751.5	802	19260	29249	25827.5	200	20230920	Pool PosCtrl stp 1	Pool PosCtrl stp 1	Positive	Serum		X	NA				Mastomys natalensis from breeding colony at University of Antwerp	2
28242	7408	27985	27600	27135	27930.5	29198.5	28630	26759	26858.5	28992	740.5	18827	29722.5	25368	200	20230921	Pool PosCtrl stp 1	Pool PosCtrl stp 1	Positive	Serum		X	NA				Mastomys natalensis from breeding colony at University of Antwerp	2
27489	6451	27142	27012.5	26125.5	26281	28564.5	27692	25725	26274	28577	654	17884	29237	24839	200	20230928	Pool PosCtrl stp 1	Pool PosCtrl stp 1	Positive	Serum		X	NA				Mastomys natalensis from breeding colony at University of Antwerp	2
26664	5701.5	26469	25641	25328	25194.5	27874.5	27110	24929.5	24193	27676.5	545	15723.5	28498.5	24307.5	200	20231003	Pool PosCtrl stp 1	Pool PosCtrl stp 1	Positive	Serum		X	NA				Mastomys natalensis from breeding colony at University of Antwerp	2
26364	8730	26203.5	25985.5	25274	25793	27064.5	26002.5	25289	25719.5	26548	850.5	21778	27408.5	24648	200	20231004	Pool PosCtrl stp 1	Pool PosCtrl stp 1	Positive	Serum		X	NA				Mastomys natalensis from breeding colony at University of Antwerp	2
26345	8542.5	25636.5	25742.5	24884	24935.5	26844	26349.5	25134	25179	26881	868.5	20549	27269	24522	200	20231009	Pool PosCtrl stp 1	Pool PosCtrl stp 1	Positive	Serum		X	NA				Mastomys natalensis from breeding colony at University of Antwerp	2
25984	7732.5	25723.5	24963.5	25102.5	25129.5	26395.5	26095	24719	24937.5	26208	719	17820	26900	23763.5	200	20231010	Pool PosCtrl stp 1	Pool PosCtrl stp 1	Positive	Serum		X	NA				Mastomys natalensis from breeding colony at University of Antwerp	2
25679.5	7924	24812	25010.5	24592	24958.5	26333.5	25555	24310.5	24911.5	25854.5	766	19532	26579	23634	200	20231011	Pool PosCtrl stp 1	Pool PosCtrl stp 1	Positive	Serum		X	NA				Mastomys natalensis from breeding colony at University of Antwerp	2
24736	6622	24238.5	24571	23939	24033.5	25281	24679	23755	24388	25252	723	16753.5	25705	23760.5	200	20231018	Pool PosCtrl stp 1	Pool PosCtrl stp 1	Positive	Serum		X	NA				Mastomys natalensis from breeding colony at University of Antwerp	2
18357.5	2292	17152.5	16498.5	24676.5	13755.5	27833	25802.5	16411	7880	28742	290.5	10310	27392.5	16498	1000	20230913	Pool PosCtrl stp 2	Pool PosCtrl stp 2	Positive	Serum		X	NA				Mastomys natalensis from breeding colony at University of Antwerp	2
21490.5	2496.5	20760	19276	26077	18847.5	29446	27168.5	20122	9627	29626.5	325	11390.5	28686	18048	1000	20230914	Pool PosCtrl stp 2	Pool PosCtrl stp 2	Positive	Serum		X	NA				Mastomys natalensis from breeding colony at University of Antwerp	2
23952	3035.5	22438	22577	26577	19932.5	29553	27473	21344	11842	29583.5	384	11990	28984	18627.5	1000	20230919	Pool PosCtrl stp 2	Pool PosCtrl stp 2	Positive	Serum		X	NA				Mastomys natalensis from breeding colony at University of Antwerp	2
21100.5	2601.5	19482	19885	25647	16610.5	28936.5	26976	17991.5	9914	29247.5	293	10170	28209	15976	1000	20230920	Pool PosCtrl stp 2	Pool PosCtrl stp 2	Positive	Serum		X	NA				Mastomys natalensis from breeding colony at University of Antwerp	2
20146.5	2596	19246	18384	25551.5	16429	29022	26800.5	17698	9419.5	29356	318	10477	28679	17882	1000	20230921	Pool PosCtrl stp 2	Pool PosCtrl stp 2	Positive	Serum		X	NA				Mastomys natalensis from breeding colony at University of Antwerp	2
18793	2132.5	16497.5	16576	23977	13930.5	28150.5	25143.5	15657.5	8632.5	28995	251	9101	27549.5	13938	1000	20230928	Pool PosCtrl stp 2	Pool PosCtrl stp 2	Positive	Serum		X	NA				Mastomys natalensis from breeding colony at University of Antwerp	2
18254	2110.5	17749	16883	23674	13755.5	27997	25405.5	14660.5	8406	28381	259.5	8011.5	26816.5	14989.5	1000	20231003	Pool PosCtrl stp 2	Pool PosCtrl stp 2	Positive	Serum		X	NA				Mastomys natalensis from breeding colony at University of Antwerp	2
22912	2416	20657	21003	24064.5	16767	26834.5	25005.5	18898	10427.5	26728	305	10010	26528	15884	1000	20231004	Pool PosCtrl stp 2	Pool PosCtrl stp 2	Positive	Serum		X	NA				Mastomys natalensis from breeding colony at University of Antwerp	2
22762	2544	19907	20983	24221.5	20695.5	26931.5	24820	18347	11001.5	27050	294	10790	26234	17073	1000	20231009	Pool PosCtrl stp 2	Pool PosCtrl stp 2	Positive	Serum		X	NA				Mastomys natalensis from breeding colony at University of Antwerp	2
20833	2286	18057	19180.5	23894.5	16607	26411.5	24485	16997	9479	26849	272	8882.5	25997.5	14274	1000	20231010	Pool PosCtrl stp 2	Pool PosCtrl stp 2	Positive	Serum		X	NA				Mastomys natalensis from breeding colony at University of Antwerp	2
21306	2280.5	17501	19057	23741	15533	26536.5	24372	16328	9394	26750.5	250	9295.5	25282	14936	1000	20231011	Pool PosCtrl stp 2	Pool PosCtrl stp 2	Positive	Serum		X	NA				Mastomys natalensis from breeding colony at University of Antwerp	2
18965	2117	16114	17354	22902	14753.5	25285.5	23773	14504	8561	25263	253	8027	24826	12769	1000	20231018	Pool PosCtrl stp 2	Pool PosCtrl stp 2	Positive	Serum		X	NA				Mastomys natalensis from breeding colony at University of Antwerp	2
4940	589	4875	4414	13557.5	3801.5	22953	11043	4767.5	1692	24991	93	3005	21111	5443	5000	20230913	Pool PosCtrl stp 3	Pool PosCtrl stp 3	Positive	Serum		X	NA				Mastomys natalensis from breeding colony at University of Antwerp	2
5521	649.5	5556	4717.5	15899	4480.5	24676	12782	5497	1989.5	26451	93.5	3423	23519	6478.5	5000	20230914	Pool PosCtrl stp 3	Pool PosCtrl stp 3	Positive	Serum		X	NA				Mastomys natalensis from breeding colony at University of Antwerp	2
6241	693	6099	5400	17360	4662	25530	14065.5	6073	2302.5	27052	98	3406.5	24813	7113.5	5000	20230919	Pool PosCtrl stp 3	Pool PosCtrl stp 3	Positive	Serum		X	NA				Mastomys natalensis from breeding colony at University of Antwerp	2
5256.5	592	5199	4675	14565	4746.5	23902.5	11751	5013	1966.5	25840.5	100.5	3125.5	21937	5491	5000	20230920	Pool PosCtrl stp 3	Pool PosCtrl stp 3	Positive	Serum		X	NA				Mastomys natalensis from breeding colony at University of Antwerp	2
5519.5	574	5343.5	4866.5	14352	4701	23942.5	11935.5	5115	2026	26207.5	87	2972	22047.5	5160	5000	20230921	Pool PosCtrl stp 3	Pool PosCtrl stp 3	Positive	Serum		X	NA				Mastomys natalensis from breeding colony at University of Antwerp	2
4683.5	553.5	4804	4176	13462	4366	22658.5	10363.5	4381.5	1693.5	25376.5	82	2578	20402.5	5633	5000	20230928	Pool PosCtrl stp 3	Pool PosCtrl stp 3	Positive	Serum		X	NA				Mastomys natalensis from breeding colony at University of Antwerp	2
4659	519	4522	4302.5	12787.5	3892.5	22781	10093.5	4223.5	1663	24511	74	2617	19731.5	4762	5000	20231003	Pool PosCtrl stp 3	Pool PosCtrl stp 3	Positive	Serum		X	NA				Mastomys natalensis from breeding colony at University of Antwerp	2
5850	605	5517	5067	15263	5137.5	23589	11924.5	4955	1956	25065	87	2987	22991	5461	5000	20231004	Pool PosCtrl stp 3	Pool PosCtrl stp 3	Positive	Serum		X	NA				Mastomys natalensis from breeding colony at University of Antwerp	2
5924	605	5703	5091	15767	5314	23834.5	12116	5123	1967	24460	93	3189.5	23462	5214.5	5000	20231009	Pool PosCtrl stp 3	Pool PosCtrl stp 3	Positive	Serum		X	NA				Mastomys natalensis from breeding colony at University of Antwerp	2
5104	498.5	4584.5	4482	13514	4050	23059	10903	4437	1702.5	24013	83	2522.5	21168	4601	5000	20231010	Pool PosCtrl stp 3	Pool PosCtrl stp 3	Positive	Serum		X	NA				Mastomys natalensis from breeding colony at University of Antwerp	2
5148	518	4649	4586.5	13808	4021.5	23131	11051	4300	1744	24429	85.5	2312.5	21841.5	4376	5000	20231011	Pool PosCtrl stp 3	Pool PosCtrl stp 3	Positive	Serum		X	NA				Mastomys natalensis from breeding colony at University of Antwerp	2
4741	438	4100.5	4274	12223	3818.5	22198.5	10013.5	3973	1697	23713.5	85	2329.5	19643	4768	5000	20231018	Pool PosCtrl stp 3	Pool PosCtrl stp 3	Positive	Serum		X	NA				Mastomys natalensis from breeding colony at University of Antwerp	2
883	104	901.5	813.5	3328	997.5	5733.5	2354.5	888.5	332	7935	37	610	5761.5	1229	25000	20230913	Pool PosCtrl stp 4	Pool PosCtrl stp 4	Positive	Serum		X	NA				Mastomys natalensis from breeding colony at University of Antwerp	2
847	114	956	752	3308	1045.5	5679	2169.5	832	301	7818	27	613	5759	1121	25000	20230914	Pool PosCtrl stp 4	Pool PosCtrl stp 4	Positive	Serum		X	NA				Mastomys natalensis from breeding colony at University of Antwerp	2
1152	147.5	1142	919.5	4518	1001	7581	2844	1099	365.5	9931	21	761	8067	1234.5	25000	20230919	Pool PosCtrl stp 4	Pool PosCtrl stp 4	Positive	Serum		X	NA				Mastomys natalensis from breeding colony at University of Antwerp	2
917	108.5	940	821	3271.5	941.5	5734	2223	853	337.5	8040	31	629	5844.5	1112.5	25000	20230920	Pool PosCtrl stp 4	Pool PosCtrl stp 4	Positive	Serum		X	NA				Mastomys natalensis from breeding colony at University of Antwerp	2
987.5	126	1077	888.5	3726	1016	6268.5	2390	968.5	380	8078	24.5	624	6237	1347.5	25000	20230921	Pool PosCtrl stp 4	Pool PosCtrl stp 4	Positive	Serum		X	NA				Mastomys natalensis from breeding colony at University of Antwerp	2
771	101	808	710	2835	838.5	5148	2018.5	682.5	293.5	6986.5	28	490.5	5191	931.5	25000	20230928	Pool PosCtrl stp 4	Pool PosCtrl stp 4	Positive	Serum		X	NA				Mastomys natalensis from breeding colony at University of Antwerp	2
884	111.5	935.5	829	3146	1003	5425.5	2195.5	791.5	342	7484.5	27	582	5573	1194.5	25000	20231003	Pool PosCtrl stp 4	Pool PosCtrl stp 4	Positive	Serum		X	NA				Mastomys natalensis from breeding colony at University of Antwerp	2
924.5	107	941	787	3405.5	920	5891.5	2279.5	815	325	8332	28	526	6449	1107	25000	20231004	Pool PosCtrl stp 4	Pool PosCtrl stp 4	Positive	Serum		X	NA				Mastomys natalensis from breeding colony at University of Antwerp	2
1029	120	977.5	880.5	3586	1071.5	6384	2385	930.5	342	8569	27	624	7234	1550	25000	20231009	Pool PosCtrl stp 4	Pool PosCtrl stp 4	Positive	Serum		X	NA				Mastomys natalensis from breeding colony at University of Antwerp	2
954	115	858.5	781.5	3460.5	1014	6069.5	2270	838	321	8063.5	37	540.5	6185	1124	25000	20231010	Pool PosCtrl stp 4	Pool PosCtrl stp 4	Positive	Serum		X	NA				Mastomys natalensis from breeding colony at University of Antwerp	2
835	87	805	686.5	2968.5	687	5398	2014	748.5	301	7425.5	27	485	5936.5	1109	25000	20231011	Pool PosCtrl stp 4	Pool PosCtrl stp 4	Positive	Serum		X	NA				Mastomys natalensis from breeding colony at University of Antwerp	2
812	98	756.5	746.5	2968	658.5	5273	2007.5	736.5	289.5	7018	25	473	5715	1062	25000	20231018	Pool PosCtrl stp 4	Pool PosCtrl stp 4	Positive	Serum		X	NA				Mastomys natalensis from breeding colony at University of Antwerp	2
100	22	143	116.5	407.5	127.5	746	294	116.5	50	1041	13.5	81	813.5	146.5	125000	20230913	Pool PosCtrl stp 5	Pool PosCtrl stp 5	Positive	Serum		X	NA				Mastomys natalensis from breeding colony at University of Antwerp	2
106.5	21.5	121	99	401	110.5	714	255	104	41	1014	8	85	825	144.5	125000	20230914	Pool PosCtrl stp 5	Pool PosCtrl stp 5	Positive	Serum		X	NA				Mastomys natalensis from breeding colony at University of Antwerp	2
156.5	25	152.5	149	605.5	159	1066	389.5	146	52.5	1501	9	78.5	1238	204.5	125000	20230919	Pool PosCtrl stp 5	Pool PosCtrl stp 5	Positive	Serum		X	NA				Mastomys natalensis from breeding colony at University of Antwerp	2
113.5	29	117	106	367	123	726.5	258	111	46	1009.5	1	68	721.5	121	125000	20230920	Pool PosCtrl stp 5	Pool PosCtrl stp 5	Positive	Serum		X	NA				Mastomys natalensis from breeding colony at University of Antwerp	2
143.5	18	157.5	125	500	152	874.5	326.5	124.5	54	1214.5	2.5	77	922	205.5	125000	20230921	Pool PosCtrl stp 5	Pool PosCtrl stp 5	Positive	Serum		X	NA				Mastomys natalensis from breeding colony at University of Antwerp	2
74.5	34	88	84	266.5	76	515	166.5	70	25	728.5	7	48	499	144	125000	20230928	Pool PosCtrl stp 5	Pool PosCtrl stp 5	Positive	Serum		X	NA				Mastomys natalensis from breeding colony at University of Antwerp	2
85	17.5	125	96	313	91.5	603.5	220.5	74.5	53.5	878	1	43	600.5	131.5	125000	20231003	Pool PosCtrl stp 5	Pool PosCtrl stp 5	Positive	Serum		X	NA				Mastomys natalensis from breeding colony at University of Antwerp	2
88	8	101	76.5	287	63	578	198.5	73	32	794	5.5	64	575.5	110.5	125000	20231004	Pool PosCtrl stp 5	Pool PosCtrl stp 5	Positive	Serum		X	NA				Mastomys natalensis from breeding colony at University of Antwerp	2
124	24	120	106.5	434	112.5	827	279	121	41	1113	1	72	925	182	125000	20231009	Pool PosCtrl stp 5	Pool PosCtrl stp 5	Positive	Serum		X	NA				Mastomys natalensis from breeding colony at University of Antwerp	2
106	9	96.5	106.5	357.5	98	735.5	254	87	47	947.5	16	69.5	698	177	125000	20231010	Pool PosCtrl stp 5	Pool PosCtrl stp 5	Positive	Serum		X	NA				Mastomys natalensis from breeding colony at University of Antwerp	2
75.5	14.5	83.5	88.5	271.5	84	570	184	59.5	35.5	758.5	10	37.5	503.5	125	125000	20231011	Pool PosCtrl stp 5	Pool PosCtrl stp 5	Positive	Serum		X	NA				Mastomys natalensis from breeding colony at University of Antwerp	2
102	10.5	98.5	152	335.5	109.5	649.5	263	95.5	44.5	922	14	45	647.5	143	125000	20231018	Pool PosCtrl stp 5	Pool PosCtrl stp 5	Positive	Serum		X	NA				Mastomys natalensis from breeding colony at University of Antwerp	2
12	9.5	10	22.5	40	14	82	16.5	33	12	101	8	11	59	11.5	625000	20230913	Pool PosCtrl stp 6	Pool PosCtrl stp 6	Positive	Serum		X	NA				Mastomys natalensis from breeding colony at University of Antwerp	2
7.5	2.5	1	25	26.5	1	65	8	1	5	59	1	10	41	9.5	625000	20230914	Pool PosCtrl stp 6	Pool PosCtrl stp 6	Positive	Serum		X	NA				Mastomys natalensis from breeding colony at University of Antwerp	2
22.5	1	6.5	29.5	54	8	112	37	21	7.5	121	1	1.5	81	22	625000	20230919	Pool PosCtrl stp 6	Pool PosCtrl stp 6	Positive	Serum		X	NA				Mastomys natalensis from breeding colony at University of Antwerp	2
15	2	1	8.5	26	8.5	54.5	16	15	12	66.5	1	1	47	1	625000	20230920	Pool PosCtrl stp 6	Pool PosCtrl stp 6	Positive	Serum		X	NA				Mastomys natalensis from breeding colony at University of Antwerp	2
13.5	6	1	33.5	41.5	1	83	11	10.5	6.5	86	1	1	59.5	8.5	625000	20230921	Pool PosCtrl stp 6	Pool PosCtrl stp 6	Positive	Serum		X	NA				Mastomys natalensis from breeding colony at University of Antwerp	2
3	5	9	24	17.5	1	27.5	16.5	16	7.5	25	1	11	10	1	625000	20230928	Pool PosCtrl stp 6	Pool PosCtrl stp 6	Positive	Serum		X	NA				Mastomys natalensis from breeding colony at University of Antwerp	2
12	2.5	1	20.5	24.5	1	57	17	1	10.5	61.5	5	2.5	36.5	1	625000	20231003	Pool PosCtrl stp 6	Pool PosCtrl stp 6	Positive	Serum		X	NA				Mastomys natalensis from breeding colony at University of Antwerp	2
19	1	8	15.5	19	8	51.5	14.5	4	3.5	35.5	10	1	32	24.5	625000	20231004	Pool PosCtrl stp 6	Pool PosCtrl stp 6	Positive	Serum		X	NA				Mastomys natalensis from breeding colony at University of Antwerp	2
5	1	7	16	26	1	52	7.5	8.5	4	63	12	1	47.5	7	625000	20231009	Pool PosCtrl stp 6	Pool PosCtrl stp 6	Positive	Serum		X	NA				Mastomys natalensis from breeding colony at University of Antwerp	2
21	6.5	16	17	23.5	47	71.5	25.5	20	9	62	9	12.5	44	19	625000	20231010	Pool PosCtrl stp 6	Pool PosCtrl stp 6	Positive	Serum		X	NA				Mastomys natalensis from breeding colony at University of Antwerp	2
4.5	5	1	38	24.5	1	38	3	6	6	59.5	6	1	41	35.5	625000	20231011	Pool PosCtrl stp 6	Pool PosCtrl stp 6	Positive	Serum		X	NA				Mastomys natalensis from breeding colony at University of Antwerp	2
16	9.5	15.5	55	28.5	25.5	67.5	36.5	31.5	16	85	4	17	66	58	625000	20231018	Pool PosCtrl stp 6	Pool PosCtrl stp 6	Positive	Serum		X	NA				Mastomys natalensis from breeding colony at University of Antwerp	2
10771	24961	14662.5	25830.5	25497	7278	26821	5105.5	26682.5	26839.5	27143	1880	26037.5	27189.5	NA	200	20230629	Pos Pool version1	Pos Pool version1	Positive	serum		X	NA				Mastomys natalensis from breeding colony at University of Antwerp	1
1759.5	10277.5	2851	23794	15372.5	1182.5	22764	669	20254	26603.5	26670.5	303.5	14877	24552.5	NA	2000	20230629	Pos Pool version1	Pos Pool version1	Positive	serum		X	NA				Mastomys natalensis from breeding colony at University of Antwerp	1
247.5	1535	452	5948	2776.5	172.5	4723	139.5	3850	22992	11307.5	79.5	2291	7949	NA	20000	20230629	Pos Pool version1	Pos Pool version1	Positive	serum		X	NA				Mastomys natalensis from breeding colony at University of Antwerp	1
22	167.5	106	760	370	13.5	604	42	475.5	4554.5	1582.5	12	242.5	1157	NA	200000	20230629	Pos Pool version1	Pos Pool version1	Positive	serum		X	NA				Mastomys natalensis from breeding colony at University of Antwerp	1
10594.5	24850	14763	25794	25087	6919.5	26459	4261.5	26655.5	26607.5	27019.5	1639.5	25356.5	26790.5	NA	200	20230703	Pos Pool version1	Pos Pool version1	Positive	serum		X	NA				Mastomys natalensis from breeding colony at University of Antwerp	1
1607	9551	2696	23099	13567.5	1082.5	21506	543.5	18943	26506	25869	251.5	13508	24611	NA	2000	20230703	Pos Pool version1	Pos Pool version1	Positive	serum		X	NA				Mastomys natalensis from breeding colony at University of Antwerp	1
187.5	1275	334.5	5028	2325.5	171	3939	63.5	3153	21573	9421.5	65	1965	7038.5	NA	20000	20230703	Pos Pool version1	Pos Pool version1	Positive	serum		X	NA				Mastomys natalensis from breeding colony at University of Antwerp	1
20	257	55.5	681.5	321.5	33	515	21	450	3860	1410.5	59.5	238.5	1022	NA	200000	20230703	Pos Pool version1	Pos Pool version1	Positive	serum		X	NA				Mastomys natalensis from breeding colony at University of Antwerp	1
11586.5	26954	16712.5	27703.5	27311	7245.5	28543	5003.5	28748	28516	28911	1850.5	27933	29143	NA	200	20230704	Pos Pool version1	Pos Pool version1	Positive	serum		X	NA				Mastomys natalensis from breeding colony at University of Antwerp	1
1825	10950	3095	26138	16956.5	1165	24827	621.5	22010	28978	28522	250	16186.5	26471	NA	2000	20230704	Pos Pool version1	Pos Pool version1	Positive	serum		X	NA				Mastomys natalensis from breeding colony at University of Antwerp	1
252	1349.5	374	6188	2640	129	4580	60.5	3794.5	23300.5	11018	84.5	2261	8073.5	NA	20000	20230704	Pos Pool version1	Pos Pool version1	Positive	serum		X	NA				Mastomys natalensis from breeding colony at University of Antwerp	1
45.5	185.5	42	719.5	333	29	569	34	457.5	4207.5	1527	22.5	258.5	1037	NA	200000	20230704	Pos Pool version1	Pos Pool version1	Positive	serum		X	NA				Mastomys natalensis from breeding colony at University of Antwerp	1
11503	26010.5	15920	26981	25969.5	6457	27361	4545.5	27726	27318.5	28334.5	1778.5	26774	27895	NA	200	20230705	Pos Pool version1	Pos Pool version1	Positive	serum		X	NA				Mastomys natalensis from breeding colony at University of Antwerp	1
1859.5	10270	2976	24503	16035	1140	23806.5	596	21877.5	27694	27051.5	236	15419	25263	NA	2000	20230705	Pos Pool version1	Pos Pool version1	Positive	serum		X	NA				Mastomys natalensis from breeding colony at University of Antwerp	1
258	1346.5	432	5780	2606	185	4542	98	3677	22831	10741.5	80	2208.5	7714	NA	20000	20230705	Pos Pool version1	Pos Pool version1	Positive	serum		X	NA				Mastomys natalensis from breeding colony at University of Antwerp	1
44	200.5	71	775	345.5	34	550	17	448	4113	1417.5	18.5	263.5	1049	NA	200000	20230705	Pos Pool version1	Pos Pool version1	Positive	serum		X	NA				Mastomys natalensis from breeding colony at University of Antwerp	1
9490.5	23612	13614	24131.5	24057.5	5757.5	24848	3603.5	25096.5	25043	25307.5	1364.5	24310	25220	NA	200	20230706	Pos Pool version1	Pos Pool version1	Positive	serum		X	NA				Mastomys natalensis from breeding colony at University of Antwerp	1
1423	8314	2329.5	22838	13005	920.5	20253.5	494	17753.5	24786	24614	225.5	12047	23166.5	NA	2000	20230706	Pos Pool version1	Pos Pool version1	Positive	serum		X	NA				Mastomys natalensis from breeding colony at University of Antwerp	1
199	1191	284	4694.5	2074.5	105.5	3512.5	95	2775	18480.5	8159.5	16	1735	5933.5	NA	20000	20230706	Pos Pool version1	Pos Pool version1	Positive	serum		X	NA				Mastomys natalensis from breeding colony at University of Antwerp	1
24	165.5	61	588.5	291	3	458	17	388	3427.5	1151	54	207	870	NA	200000	20230706	Pos Pool version1	Pos Pool version1	Positive	serum		X	NA				Mastomys natalensis from breeding colony at University of Antwerp	1
12379.5	26475	17668.5	27092	26620	7558.5	27524.5	4968	28287	27912	28235	1984	27220	28086	NA	200	20230707	Pos Pool version1	Pos Pool version1	Positive	serum		X	NA				Mastomys natalensis from breeding colony at University of Antwerp	1
1930	11711	3147.5	25618	17814	1191.5	24158.5	635.5	23372	27644	27000.5	236.5	17731.5	25762.5	NA	2000	20230707	Pos Pool version1	Pos Pool version1	Positive	serum		X	NA				Mastomys natalensis from breeding colony at University of Antwerp	1
245.5	1534.5	422	6296	2818.5	146	5100.5	116	4181.5	23648.5	11534	82	2406.5	8118.5	NA	20000	20230707	Pos Pool version1	Pos Pool version1	Positive	serum		X	NA				Mastomys natalensis from breeding colony at University of Antwerp	1
20.5	210	51	752	344.5	3	598	22.5	495.5	4468.5	1492	77.5	300	1089	NA	200000	20230707	Pos Pool version1	Pos Pool version1	Positive	serum		X	NA				Mastomys natalensis from breeding colony at University of Antwerp	1
14881	27594.5	19769	28855	28276.5	8662.5	29240.5	5257	29190.5	29237	29522	2027	28976.5	29497	NA	200	20230905	Pos Pool version1	Pos Pool version1	Positive	serum		X	NA				Mastomys natalensis from breeding colony at University of Antwerp	1
2238	13000	3591	27110	19543	1389	25948	744.5	24194	29071.5	28957	280	19050	26948	NA	2000	20230905	Pos Pool version1	Pos Pool version1	Positive	serum		X	NA				Mastomys natalensis from breeding colony at University of Antwerp	1
306	1671.5	487	7501	3100	169.5	5462	78.5	4357.5	24800	12727.5	124	2788	8475	NA	20000	20230905	Pos Pool version1	Pos Pool version1	Positive	serum		X	NA				Mastomys natalensis from breeding colony at University of Antwerp	1
54	200	95.5	1010.5	416.5	34.5	655	7.5	554.5	4718	1755.5	31.5	313	1163.5	NA	200000	20230905	Pos Pool version1	Pos Pool version1	Positive	serum		X	NA				Mastomys natalensis from breeding colony at University of Antwerp	1

## Sheet: Description column headers
ZIKV	DENV2	CHIKV	WNV	USUV	DENV1	YFV	RVFV	DENV3	TBEV	WSLV	CCHFV	DENV4	MAYV	ONNV	Dilution	Experiment	ID	UniqueID	Sample	Sample_type	Weight	Sex	Nr_Recap	Year	Month	Date	Description	BeadSet
Median Fluorescent Intesity measured by Luminex	Median Fluorescent Intesity measured by Luminex	Median Fluorescent Intesity measured by Luminex	Median Fluorescent Intesity measured by Luminex	Median Fluorescent Intesity measured by Luminex	Median Fluorescent Intesity measured by Luminex	Median Fluorescent Intesity measured by Luminex	Median Fluorescent Intesity measured by Luminex	Median Fluorescent Intesity measured by Luminex	Median Fluorescent Intesity measured by Luminex	Median Fluorescent Intesity measured by Luminex	Median Fluorescent Intesity measured by Luminex	Median Fluorescent Intesity measured by Luminex	Median Fluorescent Intesity measured by Luminex	Median Fluorescent Intesity measured by Luminex	Tµhe dilution step is 1 over the specified number	The run on the Luminex machine, unique number for each time a 96 well plate was tested	The identifier of the individual animal	The combination of the ID and the year, since some ID numbers where reused in different years	The sample either unknown (alias a wild sample), negative or positive	The type of sample "Dry Blood Spot" (DBS) or serum	The weight of the individual in grams, only available for the unknown samples	The sex of the individual male (M) or female (F)	The number of times the same UniqueID was recaptured for the unknown samples, positive and negative samples have NA	The year the individual was captured and blood was taken	The month the individual was captured and blood was taken		The description of the sample	The bead set with which the samples was tested either beadset 1 or beadset 2
