# Supplementary material for: Antibodies against medically relevant arthropod-borne viruses in the ubiquitous African rodent Mastomys natalensis
Source: PLoS Negl Trop Dis. 2024 Sep 4;18(9):e0012233. doi: 10.1371/journal.pntd.0012233 (PMC11404846; doi:10.1371/journal.pntd.0012233)
Supplement: S2 Table — Sex and age and their interaction were included as explanatory variables. P values with at least a weak statistical support are marked in bold (p< 0.1). (XLSX) [file pntd.0012233.s006.xlsx]

## Sheet: Sheet1
	Sex					Age					Sex – Age interaction
	Degrees of freedom	Residual degrees of freedom	Deviance	Residual deviance	p-value	Degrees of freedom	Residual degrees of freedom	Deviance	Residual deviance	p-value	Degrees of freedom	Residual degrees of freedom	Deviance	Residual deviance	p-value
RVFV	1	1278	0.25	306.33	0.620	2	1276	2.34	303.99	0.310	2	1274	3.15	300.84	0.207
YFV	1	1278	0.27	253.82	0.606	2	1276	13.74	240.08	0.001	2	1274	0.18	239.90	0.913
ZIKV	1	1278	6.11	376.95	0.013	2	1276	25.56	351.39	< 0.001	2	1274	0.36	351.03	0.836
DENV1	1	1278	6.40	680.56	0.011	2	1276	57.20	623.36	< 0.001	2	1274	3.46	619.89	0.177
DENV2	1	1278	10.95	729.72	< 0.001	2	1276	37.55	692.18	< 0.001	2	1274	3.33	688.85	0.189
DENV3	1	1278	7.53	89.62	0.006	2	1276	9.69	79.94	0.008	2	1274	0.00	79.94	1
DENV4	1	1278	9.74	544.56	0.002	2	1276	17.75	526.80	< 0.001	2	1274	5.44	521.36	0.066
USUV	1	1278	10.29	468.04	0.001	2	1276	39.42	428.62	< 0.001	2	1274	7.72	420.90	0.021
WNV	1	1278	0.37	291.55	0.543	2	1276	10.36	281.19	0.006	2	1274	0.89	280.31	0.642
TBEV	1	1278	5.63	208.65	0.018	2	1276	12.27	196.38	0.002	2	1274	3.72	192.66	0.156
WSLV	1	1278	16.42	373.30	< 0.001	2	1276	15.72	357.58	< 0.001	2	1274	3.04	354.54	0.219
CCHFV	1	1278	7.67	320.43	0.006	2	1276	32.56	287.86	< 0.001	2	1274	3.20	284.67	0.202
CHIKV	1	1278	11.55	581.52	< 0.001	2	1276	70.33	511.19	< 0.001	2	1274	2.92	508.27	0.232
MAYV	1	1278	2.51	94.64	0.113	2	1276	2.47	92.17	0.291	2	1274	2.62	89.55	0.270
ONNV	1	824	14.18	159.17	< 0.001	2	822	15.06	144.11	< 0.001	2	820	0.00	144.11	1
